# Supplementary material for: Intestinal flora metabolites indole-3-butyric acid and disodium succinate promote IncI2 mcr-1-carrying plasmid transfer
Source: Front Cell Infect Microbiol. 2025 Jun 3;15:1564810. doi: 10.3389/fcimb.2025.1564810 (PMC12170664; doi:10.3389/fcimb.2025.1564810)
Supplement: Supplementary file 1 [file DataSheet1.xlsx]

## Sheet: Figure1
IBA group
IBA Concentration	Fold of transfer ratio
Control group (0 mg/L)	1.01711	0.969715	0.984459	0.896561	0.866425	1.26573
Treatment group (0.16 mg/L)	1.05478	0.703185	1.05478	0.9493	0.973641	0.828754
Treatment group (0.8 mg/L)	0.958889	0.703185	1.77994	1.47669	1.05478	1.39039
Treatment group (4 mg/L)	1.13012	1.10166	1.05478	1.26573	1.48628	1.18662
Treatment group (20 mg/L)	2.98854	2.5616	3.34013	2.42599	1.86344	1.94728
Treatment group (100 mg/L)	1.95887	2.54905	2.37325	2.63694	1.54701	1.2921
Treatment group (300 mg/L)	1.84586	1.18662	1.97771	1.39039	1.16026	0.878981
Treatment group (500 mg/L)	0.175796	0.175796	0.131847	0.60273	0.351593	0.659236
IBA Concentration	The number of transconjugant(103)							The number of recipient(106)							Conjugative transfer ratio(10-3)
Control group (0 mg/L)	17	23	24	27	57	28		10	14	10	14	31	15		1.7	1.64286	2.4	1.92857	1.83871	1.86667
Treatment group (0.16 mg/L)	18	24	22	20	12	12		10	13	14	10	9	6		1.8	1.84615	1.57143	2	1.33333	2
Treatment group (0.8 mg/L)	28	26	29	20	8	27		10	13	11	11	6	8		2.8	2	2.63636	1.81818	1.33333	3.375
Treatment group (4 mg/L)	36	31	27	15	17	18		15	11	12	7	9	9		2.4	2.81818	2.25	2.14286	1.88889	2
Treatment group (20 mg/L)	46	53	48	34	34	38		10	15	13	6	7	6		4.6	3.53333	3.69231	5.66667	4.85714	6.33333
Treatment group (100 mg/L)	50	44	49	26	29	27		10	15	20	7	6	6		5	2.93333	2.45	3.71429	4.83333	4.5
Treatment group (300 mg/L)	29	22	15	7	9	15		11	10	9	2	4	4		2.63636	2.2	1.66667	3.5	2.25	3.75
Treatment group (500 mg/L)	8	8	10	4	2	2		7	12	8	12	6	8		1.14286	0.666667	1.25	0.333333	0.333333	0.25
IBA Concentration	Conjugative transfer ratio (10-3)							Average(0 mg/L)	Fold of transfer ratio
Control group (0 mg/L)	1.7	1.64286	2.4	1.92857	1.83871	1.86667	1.89613	1.89613	1.01711	0.969715	0.984459	0.896561	0.866425	1.26573
Treatment group (0.16 mg/L)	1.8	1.84615	1.57143	2	1.33333	2	1.75849	1.89613	1.05478	0.703185	1.05478	0.9493	0.973641	0.828754
Treatment group (0.8 mg/L)	2.8	2	2.63636	1.81818	1.33333	3.375	2.32715	1.89613	0.958889	0.703185	1.77994	1.47669	1.05478	1.39039
Treatment group (4 mg/L)	2.4	2.81818	2.25	2.14286	1.88889	2	2.24999	1.89613	1.13012	1.10166	1.05478	1.26573	1.48628	1.18662
Treatment group (20 mg/L)	4.6	3.53333	3.69231	5.66667	4.85714	6.33333	4.78046	1.89613	2.98854	2.5616	3.34013	2.42599	1.86344	1.94728
Treatment group (100 mg/L)	5	2.93333	2.45	3.71429	4.83333	4.5	3.90516	1.89613	1.95887	2.54905	2.37325	2.63694	1.54701	1.2921
Treatment group (300 mg/L)	2.63636	2.2	1.66667	3.5	2.25	3.75	2.66717	1.89613	1.84586	1.18662	1.97771	1.39039	1.16026	0.878981
Treatment group (500 mg/L)	1.14286	0.666667	1.25	0.333333	0.333333	0.25	0.662698	1.89613	0.175796	0.175796	0.131847	0.60273	0.351593	0.659236
DS group
DS Concentration	Fold of transfer ratio
Control group (0 mg/L)	1.56175	1.46414	0.683263	0.354942	0.829677	1.10624
Treatment group (0.16 mg/L)	0.780873	1.17131	1.56175	1.34484	1.79601	1.11553
Treatment group (0.8 mg/L)	2.34262	2.1474	1.56175	1.71792	1.2494	1.61055
Treatment group (4 mg/L)	1.56175	2.53784	3.12349	1.31772	2.53784	1.22011
Treatment group (20 mg/L)	3.38378	3.90436	3.31871	1.72907	2.08233	1.79601
Treatment group (100 mg/L)	1.75696	1.65935	1.4316	1.56175	1.17131	1.26892
Treatment group (300 mg/L)	1.17131	0.390436	0.488045	1.95218	0.976091	0.780873
Treatment group (500 mg/L)	0.780873	0.878482	0.976091	1.09322	1.26892	1.04116
DS Concentration	The number of transconjugant(103)							The number of recipient(106)							Conjugative transfer ratio(10-3)
Control group (0 mg/L)	12	15	7	10	17	17		3	4	4	11	8	6		4	3.75	1.75	0.909091	2.125	2.83333
Treatment group (0.16 mg/L)	8	9	8	31	23	20		4	3	2	9	5	7		2	3	4	3.44444	4.6	2.85714
Treatment group (0.8 mg/L)	12	11	8	22	16	33		2	2	2	5	5	8		6	5.5	4	4.4	3.2	4.125
Treatment group (4 mg/L)	8	13	8	27	39	25		2	2	1	8	6	8		4	6.5	8	3.375	6.5	3.125
Treatment group (20 mg/L)	26	10	17	31	16	23		3	1	2	7	3	5		8.66667	10	8.5	4.42857	5.33333	4.6
Treatment group (100 mg/L)	9	17	11	12	15	13		2	4	3	3	5	4		4.5	4.25	3.66667	4	3	3.25
Treatment group (300 mg/L)	6	4	5	5	15	16		2	4	4	1	6	8		3	1	1.25	5	2.5	2
Treatment group (500 mg/L)	6	9	10	14	13	16		3	4	4	5	4	6		2	2.25	2.5	2.8	3.25	2.66667
DS Concentration	Conjugative transfer ratio (10-3)							Average (0 mg/L)	Fold of transfer ratio
0 mg/L	4	3.75	1.75	0.909091	2.125	2.83333	2.56124	2.56124	1.56175	1.46414	0.683263	0.354942	0.829677	1.10624
0.16 mg/L	2	3	4	3.44444	4.6	2.85714	3.31693	2.56124	0.780873	1.17131	1.56175	1.34484	1.79601	1.11553
0.8 mg/L	6	5.5	4	4.4	3.2	4.125	4.5375	2.56124	2.34262	2.1474	1.56175	1.71792	1.2494	1.61055
4 mg/L	4	6.5	8	3.375	6.5	3.125	5.25	2.56124	1.56175	2.53784	3.12349	1.31772	2.53784	1.22011
20 mg/L	8.66667	10	8.5	4.42857	5.33333	4.6	6.92143	2.56124	3.38378	3.90436	3.31871	1.72907	2.08233	1.79601
100 mg/L	4.5	4.25	3.66667	4	3	3.25	3.77778	2.56124	1.75696	1.65935	1.4316	1.56175	1.17131	1.26892
300 mg/L	3	1	1.25	5	2.5	2	2.45833	2.56124	1.17131	0.390436	0.488045	1.95218	0.976091	0.780873
500 mg/L	2	2.25	2.5	2.8	3.25	2.66667	2.57778	2.56124	0.780873	0.878482	0.976091	1.09322	1.26892	1.04116

## Sheet: Figure2
IBA-donor
Time	Concentration
	Treatment group (0.16 mg/L)			Treatment group (0.8 mg/L)			Treatment group (4 mg/L)			Treatment group (20 mg/L)			Treatment group (100 mg/L)			Treatment group (300 mg/L)			Treatment group (500 mg/L)			Control group (0 mg/L)
0 h	0.072	0.069	0.076	0.07	0.092	0.072	0.07	0.071	0.079	0.061	0.088	0.067	0.085	0.097	0.08	0.072	0.083	0.062	0.056	0.053	0.082	0.072	0.075	0.073
2 h	0.099	0.094	0.112	0.108	0.112	0.093	0.102	0.112	0.111	0.068	0.109	0.092	0.105	0.121	0.109	0.088	0.091	0.085	0.076	0.063	0.09	0.099	0.098	0.098
4 h	0.389	0.379	0.392	0.377	0.395	0.387	0.374	0.381	0.382	0.347	0.389	0.375	0.371	0.369	0.361	0.31	0.321	0.302	0.268	0.267	0.281	0.373	0.37	0.361
6 h	0.696	0.68	0.687	0.677	0.703	0.69	0.683	0.682	0.69	0.674	0.694	0.687	0.672	0.671	0.671	0.599	0.606	0.597	0.518	0.554	0.554	0.677	0.669	0.653
8 h	0.929	0.9	0.904	0.878	0.917	0.882	0.861	0.851	0.879	0.86	0.899	0.868	0.835	0.834	0.834	0.76	0.747	0.751	0.703	0.767	0.764	0.849	0.853	0.844
10 h	1.093	1.046	1.062	1.027	1.069	1.029	1.004	0.993	1.027	0.999	1.042	1.01	0.958	0.975	0.972	0.889	0.87	0.875	0.835	0.896	0.909	0.98	1.006	1
12 h	1.205	1.158	1.171	1.132	1.177	1.134	1.096	1.083	1.131	1.112	1.144	1.103	1.045	1.062	1.053	0.972	0.957	0.953	0.932	0.976	0.994	1.068	1.124	1.138
14 h	1.289	1.267	1.288	1.222	1.268	1.212	1.185	1.163	1.217	1.221	1.215	1.176	1.098	1.125	1.128	1.039	1.024	1.016	1.006	1.058	1.063	1.178	1.239	1.274
16h	1.349	1.334	1.344	1.304	1.342	1.299	1.265	1.256	1.296	1.314	1.308	1.255	1.167	1.207	1.215	1.097	1.086	1.067	1.068	1.129	1.125	1.255	1.32	1.327
18 h	1.375	1.368	1.382	1.349	1.363	1.34	1.277	1.28	1.315	1.337	1.356	1.306	1.215	1.263	1.256	1.148	1.14	1.114	1.117	1.182	1.176	1.304	1.342	1.352
20 h	1.368	1.371	1.383	1.363	1.348	1.334	1.301	1.302	1.328	1.35	1.359	1.331	1.301	1.323	1.299	1.205	1.207	1.18	1.185	1.232	1.238	1.305	1.33	1.333
22 h	1.358	1.365	1.376	1.367	1.336	1.331	1.326	1.306	1.336	1.336	1.345	1.339	1.338	1.343	1.338	1.243	1.263	1.243	1.225	1.253	1.269	1.314	1.317	1.325
24 h	1.347	1.352	1.369	1.353	1.313	1.305	1.301	1.282	1.291	1.305	1.323	1.322	1.344	1.346	1.328	1.248	1.266	1.251	1.225	1.241	1.278	1.299	1.294	1.304
IBA-recipitent
Time	Concentration
	Treatment group (0.16 mg/L)			Treatment group (0.8 mg/L)			Treatment group (4 mg/L)			Treatment group (20 mg/L)			Treatment group (100 mg/L)			Treatment group (300 mg/L)			Treatment group (500 mg/L)			Control group (0 mg/L)
0 h	0.111	0.088	0.121	0.121	0.143	0.12	0.126	0.101	0.151	0.117	0.104	0.147	0.17	0.118	0.121	0.137	0.153	0.117	0.171	0.133	0.111	0.115	0.12	0.125
2 h	0.458	0.438	0.451	0.445	0.46	0.444	0.445	0.436	0.447	0.453	0.44	0.457	0.457	0.422	0.431	0.393	0.404	0.389	0.261	0.237	0.225	0.447	0.453	0.453
4 h	0.891	0.88	0.88	0.863	0.858	0.876	0.86	0.863	0.809	0.896	0.882	0.877	0.865	0.845	0.855	0.771	0.77	0.761	0.642	0.661	0.654	0.853	0.852	0.849
6 h	1.012	0.977	0.976	0.945	0.931	0.945	0.919	0.933	0.868	1.01	0.984	0.971	0.958	0.923	0.934	0.873	0.851	0.858	0.774	0.908	0.865	0.958	0.954	0.948
8 h	1.141	1.121	1.114	1.103	1.099	1.112	1.096	1.109	1.08	1.147	1.127	1.12	1.133	1.116	1.122	1.068	1.059	1.064	0.971	1.083	1.051	1.12	1.119	1.118
10 h	1.182	1.164	1.147	1.145	1.143	1.146	1.125	1.139	1.122	1.201	1.174	1.157	1.176	1.156	1.16	1.086	1.067	1.078	1.028	1.199	1.147	1.161	1.148	1.149
12 h	1.232	1.218	1.207	1.205	1.201	1.211	1.19	1.204	1.171	1.247	1.228	1.213	1.231	1.223	1.229	1.165	1.166	1.162	1.146	1.259	1.212	1.213	1.211	1.203
14 h	1.256	1.239	1.226	1.226	1.226	1.24	1.224	1.231	1.2	1.27	1.249	1.239	1.262	1.251	1.257	1.213	1.201	1.205	1.202	1.286	1.236	1.25	1.248	1.244
16h	1.273	1.253	1.25	1.251	1.251	1.258	1.243	1.238	1.227	1.279	1.258	1.258	1.271	1.257	1.265	1.254	1.222	1.221	1.226	1.314	1.272	1.254	1.261	1.257
18 h	1.223	1.211	1.221	1.225	1.22	1.227	1.213	1.214	1.208	1.245	1.219	1.229	1.248	1.234	1.237	1.219	1.2	1.197	1.216	1.282	1.234	1.221	1.228	1.221
20 h	1.211	1.201	1.208	1.21	1.207	1.208	1.192	1.189	1.189	1.235	1.211	1.221	1.244	1.227	1.23	1.209	1.175	1.175	1.191	1.274	1.224	1.211	1.217	1.209
22 h	1.176	1.159	1.169	1.17	1.171	1.176	1.164	1.155	1.156	1.199	1.173	1.185	1.217	1.198	1.204	1.182	1.152	1.148	1.179	1.243	1.174	1.183	1.191	1.184
24 h	1.161	1.137	1.147	1.144	1.145	1.152	1.142	1.131	1.141	1.18	1.151	1.158	1.187	1.17	1.178	1.16	1.133	1.127	1.167	1.228	1.15	1.172	1.175	1.168
DS-donor
Time		Concentration
	Treatment group (0.16 mg/L)			Treatment group (0.8 mg/L)			Treatment group (4 mg/L)			Treatment group (20 mg/L)			Treatment group (100 mg/L)			Treatment group (300 mg/L)			Treatment group (500 mg/L)			Control group (0 mg/L)
0 h	0.167	0.196	0.176	0.175	0.181	0.177	0.18	0.181	0.19	0.196	0.178	0.165	0.189	0.194	0.17	0.204	0.165	0.191	0.17	0.165	0.182	0.199	0.197	0.18
2 h	0.201	0.222	0.208	0.204	0.21	0.206	0.213	0.222	0.213	0.219	0.206	0.199	0.213	0.22	0.198	0.221	0.196	0.218	0.2	0.192	0.214	0.221	0.226	0.211
4 h	0.481	0.504	0.493	0.487	0.489	0.486	0.489	0.517	0.513	0.495	0.486	0.485	0.492	0.498	0.484	0.49	0.481	0.516	0.485	0.477	0.489	0.498	0.492	0.476
6 h	0.784	0.816	0.808	0.781	0.772	0.773	0.791	0.828	0.83	0.792	0.763	0.771	0.774	0.765	0.746	0.765	0.763	0.827	0.739	0.746	0.765	0.811	0.8	0.785
8 h	0.973	0.986	0.991	0.956	0.947	0.949	0.965	1.008	1.012	0.959	0.922	0.942	0.936	0.919	0.897	0.932	0.938	1.009	0.896	0.906	0.942	0.987	0.989	0.979
10 h	1.097	1.11	1.11	1.088	1.079	1.081	1.106	1.134	1.125	1.062	1.047	1.065	1.067	1.042	1.023	1.069	1.078	1.119	1.032	1.051	1.082	1.106	1.094	1.09
12 h	1.208	1.226	1.219	1.179	1.169	1.169	1.194	1.253	1.225	1.168	1.131	1.15	1.163	1.124	1.11	1.165	1.163	1.22	1.12	1.133	1.167	1.21	1.184	1.187
14 h	1.282	1.284	1.283	1.253	1.247	1.246	1.255	1.306	1.291	1.24	1.214	1.227	1.243	1.205	1.189	1.238	1.238	1.283	1.207	1.217	1.239	1.284	1.245	1.258
16h	1.324	1.312	1.315	1.296	1.291	1.285	1.311	1.332	1.323	1.291	1.264	1.274	1.283	1.256	1.243	1.284	1.274	1.313	1.245	1.258	1.27	1.323	1.298	1.317
18 h	1.362	1.33	1.339	1.315	1.307	1.303	1.346	1.371	1.347	1.321	1.288	1.289	1.301	1.276	1.265	1.298	1.286	1.32	1.265	1.276	1.279	1.355	1.346	1.357
20 h	1.363	1.317	1.341	1.334	1.319	1.319	1.35	1.348	1.323	1.337	1.299	1.295	1.297	1.284	1.277	1.303	1.268	1.283	1.265	1.276	1.25	1.34	1.35	1.365
22 h	1.355	1.323	1.334	1.316	1.297	1.302	1.341	1.359	1.304	1.319	1.296	1.279	1.276	1.274	1.279	1.292	1.271	1.292	1.249	1.264	1.264	1.338	1.334	1.352
24 h	1.359	1.329	1.332	1.308	1.287	1.293	1.323	1.37	1.313	1.317	1.277	1.267	1.279	1.256	1.254	1.289	1.278	1.307	1.262	1.276	1.275	1.352	1.349	1.366
DS-recipient
Time		Concentration
	Treatment group (0.16 mg/L)			Treatment group (0.8 mg/L)			Treatment group (4 mg/L)			Treatment group (20 mg/L)			Treatment group (100 mg/L)			Treatment group (300 mg/L)			Treatment group (500 mg/L)			Control group (0 mg/L)
0 h	0.099	0.096	0.109	0.144	0.091	0.095	0.112	0.054	0.07	0.129	0.075	0.114	0.173	0.091	0.088	0.107	0.097	0.091	0.1	0.127	0.115	0.118	0.122	0.107
2 h	0.208	0.208	0.216	0.24	0.204	0.205	0.212	0.179	0.188	0.23	0.193	0.224	0.259	0.195	0.198	0.206	0.201	0.202	0.208	0.232	0.228	0.222	0.234	0.226
4 h	0.779	0.759	0.761	0.739	0.736	0.713	0.698	0.677	0.648	0.762	0.752	0.755	0.748	0.727	0.722	0.714	0.683	0.665	0.66	0.768	0.748	0.781	0.752	0.734
6 h	0.978	0.955	0.951	0.939	0.931	0.954	0.948	0.964	0.965	0.965	0.947	0.947	0.939	0.942	0.955	0.934	0.944	0.96	0.959	1.009	0.974	0.976	0.922	0.923
8 h	1.133	1.108	1.098	1.078	1.078	1.089	1.095	1.108	1.104	1.116	1.102	1.106	1.083	1.097	1.108	1.098	1.108	1.122	1.125	1.187	1.154	1.127	1.082	1.074
10 h	1.219	1.201	1.193	1.177	1.171	1.187	1.191	1.196	1.192	1.196	1.188	1.197	1.168	1.185	1.191	1.17	1.167	1.188	1.192	1.238	1.219	1.198	1.181	1.179
12 h	1.269	1.235	1.229	1.22	1.223	1.224	1.223	1.234	1.229	1.233	1.236	1.235	1.219	1.223	1.228	1.22	1.211	1.213	1.215	1.26	1.237	1.25	1.222	1.225
14 h	1.305	1.283	1.272	1.258	1.257	1.265	1.267	1.265	1.269	1.274	1.278	1.286	1.251	1.278	1.277	1.234	1.244	1.239	1.23	1.287	1.259	1.291	1.279	1.28
16h	1.341	1.306	1.303	1.304	1.302	1.3	1.313	1.303	1.303	1.299	1.298	1.312	1.296	1.305	1.309	1.299	1.283	1.268	1.262	1.287	1.262	1.313	1.306	1.305
18 h	1.289	1.267	1.263	1.271	1.257	1.259	1.267	1.256	1.253	1.265	1.26	1.274	1.263	1.269	1.268	1.248	1.239	1.216	1.237	1.254	1.219	1.276	1.279	1.272
20 h	1.265	1.256	1.258	1.259	1.254	1.254	1.26	1.236	1.242	1.248	1.241	1.259	1.252	1.255	1.259	1.236	1.228	1.22	1.243	1.255	1.226	1.259	1.26	1.257
22 h	1.262	1.247	1.246	1.246	1.236	1.247	1.258	1.233	1.247	1.247	1.234	1.249	1.242	1.247	1.253	1.225	1.227	1.22	1.247	1.262	1.227	1.243	1.248	1.243
24 h	1.233	1.215	1.212	1.221	1.209	1.208	1.222	1.202	1.212	1.225	1.197	1.222	1.213	1.213	1.217	1.226	1.195	1.194	1.23	1.247	1.202	1.229	1.226	1.22
IBA-transconjugant
Time		Concentration
	Treatment group (0.16 mg/L)			Treatment group (0.8 mg/L)			Treatment group (4 mg/L)			Treatment group (20 mg/L)			Treatment group (100 mg/L)			Treatment group (300 mg/L)			Treatment group (500 mg/L)			Control group (0 mg/L)
0 h	0.132	0.093	0.114	0.144	0.128	0.125	0.131	0.132	0.143	0.161	0.145	0.114	0.149	0.151	0.14	0.144	0.148	0.154	0.135	0.168	0.142	0.138	0.135	0.149
2 h	0.2	0.173	0.189	0.205	0.199	0.192	0.194	0.192	0.21	0.225	0.205	0.178	0.202	0.206	0.196	0.187	0.2	0.208	0.19	0.226	0.197	0.193	0.195	0.207
4 h	0.737	0.69	0.716	0.691	0.688	0.685	0.687	0.651	0.675	0.686	0.727	0.695	0.738	0.737	0.719	0.65	0.648	0.658	0.68	0.686	0.738	0.686	0.661	0.661
6 h	0.954	0.922	0.87	0.889	0.887	0.873	0.885	0.837	0.852	0.881	0.941	0.904	0.879	0.861	0.847	0.85	0.88	0.89	0.918	0.903	1.007	0.856	0.824	0.815
8 h	1.1	1.047	1.021	1.035	1.021	1.023	1.034	0.946	0.961	1.013	1.061	1.036	1.034	1.018	0.995	1.012	1.038	1.046	1.08	1.055	1.17	1.031	0.983	0.968
10 h	1.179	1.133	1.088	1.099	1.08	1.083	1.103	1.065	1.086	1.128	1.148	1.093	1.128	1.112	1.094	1.143	1.159	1.167	1.181	1.164	1.229	1.121	1.067	1.068
12 h	1.221	1.19	1.162	1.167	1.153	1.152	1.164	1.131	1.148	1.182	1.204	1.163	1.18	1.168	1.155	1.185	1.205	1.211	1.213	1.2	1.264	1.174	1.135	1.131
14 h	1.261	1.232	1.206	1.207	1.171	1.187	1.203	1.157	1.159	1.206	1.25	1.205	1.217	1.194	1.167	1.202	1.237	1.239	1.222	1.217	1.294	1.205	1.201	1.178
16h	1.3	1.27	1.246	1.245	1.229	1.225	1.238	1.207	1.224	1.259	1.28	1.23	1.258	1.237	1.217	1.233	1.281	1.284	1.267	1.263	1.316	1.236	1.211	1.192
18 h	1.319	1.286	1.253	1.256	1.236	1.232	1.252	1.217	1.236	1.273	1.299	1.247	1.284	1.266	1.244	1.258	1.286	1.29	1.26	1.258	1.316	1.253	1.216	1.206
20 h	1.324	1.299	1.281	1.284	1.265	1.263	1.277	1.252	1.266	1.282	1.311	1.267	1.306	1.293	1.264	1.267	1.296	1.297	1.27	1.262	1.318	1.267	1.235	1.22
22 h	1.31	1.281	1.279	1.293	1.274	1.271	1.278	1.246	1.259	1.266	1.293	1.266	1.306	1.296	1.28	1.302	1.296	1.295	1.254	1.249	1.298	1.268	1.247	1.237
24 h	1.292	1.233	1.231	1.255	1.245	1.231	1.249	1.203	1.221	1.245	1.244	1.208	1.266	1.255	1.239	1.266	1.255	1.251	1.208	1.213	1.265	1.229	1.215	1.21
For transconjugant strains, twenty-four biological replicates experiments were performed, with three biological replicates experiments for control group without IBA and twenty-one biological replicates experiments for different concetrations IBA treatment group (Each IBA concentration had three biological replicates).
DS-transconjugant
Time		Concentration
	Treatment group (0.16 mg/L)			Treatment group (0.8 mg/L)			Treatment group (4 mg/L)			Treatment group (20 mg/L)			Treatment group (100 mg/L)			Treatment group (300 mg/L)			Treatment group (500 mg/L)			Control group (0 mg/L)
0 h	0.096	0.107	0.128	0.101	0.092	0.091	0.14	0.08	0.08	0.127	0.094	0.117	0.119	0.083	0.088	0.104	0.079	0.086	0.085	0.125	0.112	0.121	0.093	0.091
2 h	0.176	0.166	0.187	0.171	0.17	0.169	0.191	0.166	0.161	0.199	0.166	0.181	0.178	0.153	0.154	0.165	0.158	0.161	0.155	0.175	0.176	0.19	0.178	0.169
4 h	0.659	0.641	0.664	0.644	0.655	0.654	0.668	0.67	0.636	0.689	0.657	0.658	0.644	0.632	0.642	0.63	0.639	0.631	0.619	0.681	0.665	0.663	0.648	0.639
6 h	0.868	0.875	0.873	0.863	0.861	0.858	0.871	0.891	0.86	0.858	0.855	0.845	0.845	0.833	0.836	0.837	0.835	0.856	0.836	0.9	0.877	0.837	0.847	0.824
8 h	0.986	1	0.983	0.98	0.973	0.969	0.987	0.979	0.969	0.975	0.974	0.973	0.982	0.972	0.96	0.973	0.981	0.982	0.972	1.026	1.014	0.979	0.974	0.955
10 h	1.026	1.043	0.997	1.012	0.991	0.984	1.004	1.011	1.021	1.03	0.988	1.004	1.016	1.005	0.986	1.021	1.01	1.026	1.056	1.12	1.059	1.026	1.013	1.004
12 h	1.096	1.11	1.076	1.087	1.067	1.077	1.094	1.095	1.103	1.106	1.067	1.069	1.082	1.073	1.062	1.092	1.096	1.106	1.122	1.179	1.134	1.093	1.085	1.078
14 h	1.133	1.136	1.103	1.112	1.093	1.104	1.103	1.126	1.124	1.141	1.099	1.095	1.107	1.099	1.091	1.114	1.114	1.132	1.127	1.204	1.16	1.13	1.129	1.121
16h	1.146	1.144	1.11	1.124	1.1	1.109	1.117	1.127	1.138	1.163	1.112	1.11	1.121	1.106	1.098	1.118	1.116	1.136	1.149	1.214	1.164	1.107	1.145	1.135
18 h	1.167	1.171	1.135	1.151	1.123	1.143	1.143	1.156	1.169	1.179	1.128	1.135	1.142	1.129	1.123	1.14	1.131	1.155	1.164	1.215	1.165	1.189	1.168	1.17
20 h	1.182	1.179	1.14	1.166	1.12	1.149	1.146	1.174	1.179	1.203	1.123	1.139	1.148	1.127	1.121	1.134	1.123	1.15	1.184	1.23	1.15	1.228	1.195	1.203
22 h	1.212	1.216	1.177	1.212	1.15	1.195	1.187	1.196	1.204	1.226	1.151	1.186	1.181	1.151	1.142	1.161	1.125	1.178	1.217	1.245	1.168	1.252	1.232	1.237
24 h	1.171	1.181	1.15	1.185	1.137	1.171	1.169	1.173	1.178	1.195	1.119	1.161	1.169	1.139	1.134	1.155	1.119	1.168	1.203	1.235	1.138	1.228	1.206	1.214

## Sheet: Figure3
IBA-Recipient
Concentration	0 mg/L	0.16 mg/L	0.8 mg/L	4 mg/L	20 mg/L	100 mg/L	300 mg/L	500 mg/L
Relative fold change in ROS production	1.19025	1.19809	1.34814	1.36857	1.63264	1.89608	1.79793	1.76732
	1.18271	1.28685	1.3421	1.41486	1.52516	1.87429	1.78747	1.62395
	1.18279	1.28583	1.33223	1.33998	1.57829	1.91145	1.81928	1.60271
	0.766935	0.849087	0.871439	1.10455	1.36346	1.42321	1.44714	1.14794
	0.807366	0.824676	0.952353	1.09303	1.32415	1.50329	1.54581	1.18803
	0.869953	0.818471	0.998945	1.13079	1.31034	1.36849	1.35245	1.31525
Concentration	0 mg/L	0.16 mg/L	0.8 mg/L	4 mg/L	20 mg/L	100 mg/L	300 mg/L	500 mg/L		Concentration	0 mg/L	0.16 mg/L	0.8 mg/L	4 mg/L	20 mg/L	100 mg/L	300 mg/L	500 mg/L	Concentration	0 mg/L	0.16 mg/L	0.8 mg/L	4 mg/L	20 mg/L	100 mg/L	300 mg/L	500 mg/L
Fluorescence intensity of ROS	13550	14564	13906	15789	19178	23068	21811	20760		OD600	0.35	0.332	0.335	0.33	0.336	0.348	0.347	0.336	Fluorescence intensity of ROS/OD600	41611.4	41885.5	47131.3	47845.5	57077.4	66287.4	62855.9	61785.7
	14120	14513	15476	16422	18662	23196	22184	19303			0.351	0.344	0.35	0.332	0.35	0.354	0.355	0.34		41347.6	44988.4	46920	49463.9	53320	65525.4	62490.1	56773.5
	13657	14514	15239	16115	19312	23255	22070	18098			0.351	0.339	0.346	0.344	0.35	0.348	0.347	0.323		41350.4	44952.8	46575.1	46845.9	55177.1	66824.7	63602.3	56031
	10564	11844	11973	15060	18876	19554	19478	15491			0.394	0.399	0.393	0.39	0.396	0.393	0.385	0.386		26812.2	29684.2	30465.6	38615.4	47666.7	49755.7	50592.2	40132.1
	11008	11417	13118	14559	17406	20444	20644	16655			0.39	0.396	0.394	0.381	0.376	0.389	0.382	0.401		28225.6	28830.8	33294.4	38212.6	46292.6	52555.3	54041.9	41533.7
	11983	11560	12747	15734	17820	18563	19291	17381			0.394	0.404	0.365	0.398	0.389	0.388	0.408	0.378		30413.7	28613.9	34923.3	39532.7	45809.8	47842.8	47281.9	45981.5
Concentration	0 mg/L	0.16 mg/L	0.8 mg/L	4 mg/L	20 mg/L	100 mg/L	300 mg/L	500 mg/L	Average (0 mg/L)	Concentration	0 mg/L	0.16 mg/L	0.8 mg/L	4 mg/L	20 mg/L	100 mg/L	300 mg/L	500 mg/L
Fluorescence intensity of ROS/OD600	41611.4	41885.5	47131.3	47845.5	57077.4	66287.4	62855.9	61785.7	34960.2	Relative fold change in ROS production	1.19025	1.19809	1.34814	1.36857	1.63264	1.89608	1.79793	1.76732
	41347.6	44988.4	46920	49463.9	53320	65525.4	62490.1	56773.5	34960.2		1.18271	1.28685	1.3421	1.41486	1.52516	1.87429	1.78747	1.62395
	41350.4	44952.8	46575.1	46845.9	55177.1	66824.7	63602.3	56031	34960.2		1.18279	1.28583	1.33223	1.33998	1.57829	1.91145	1.81928	1.60271
	26812.2	29684.2	30465.6	38615.4	47666.7	49755.7	50592.2	40132.1	34960.2		0.766935	0.849087	0.871439	1.10455	1.36346	1.42321	1.44714	1.14794
	28225.6	28830.8	33294.4	38212.6	46292.6	52555.3	54041.9	41533.7	34960.2		0.807366	0.824676	0.952353	1.09303	1.32415	1.50329	1.54581	1.18803
	30413.7	28613.9	34923.3	39532.7	45809.8	47842.8	47281.9	45981.5	34960.2		0.869953	0.818471	0.998945	1.13079	1.31034	1.36849	1.35245	1.31525
Average	34960.2
IBA-donor
Concentration	0 mg/L	0.16 mg/L	0.8 mg/L	4 mg/L	20 mg/L	100 mg/L	300 mg/L	500 mg/L
Relative fold change in ROS production	0.92493	0.942829	0.961776	1.05266	1.05646	1.03128	0.786788	0.699159
	0.931386	1.01601	0.924632	1.11556	1.0421	0.972142	0.774874	0.702403
	0.982674	0.96277	0.995437	1.04066	1.07198	0.990989	0.861244	0.665378
	1.09226	1.07163	1.02818	1.08716	1.18855	1.00384	0.964359	0.874901
	1.07879	1.02369	1.05395	1.09679	1.12188	1.08144	0.977593	0.957881
	0.989962	1.10968	1.07631	1.08517	1.10382	1.04854	0.955286	0.875035
Concentration	0 mg/L	0.16 mg/L	0.8 mg/L	4 mg/L	20 mg/L	100 mg/L	300 mg/L	500 mg/L		Concentration	0 mg/L	0.16 mg/L	0.8 mg/L	4 mg/L	20 mg/L	100 mg/L	300 mg/L	500 mg/L	Concentration	0 mg/L	0.16 mg/L	0.8 mg/L	4 mg/L	20 mg/L	100 mg/L	300 mg/L	500 mg/L
Fluorescence intensity of ROS	13641	14375	15463	16618	15888	16709	12715	11386		OD600	0.355	0.367	0.387	0.38	0.362	0.39	0.389	0.392	Fluorescence intensity/OD600	38425.4	39168.9	39956.1	43731.6	43889.5	42843.6	32686.4	29045.9
	21591	17137	14789	17472	16538	14620	12780	11789			0.558	0.406	0.385	0.377	0.382	0.362	0.397	0.404		38693.5	42209.4	38413	46344.8	43293.2	40386.7	32191.4	29180.7
	15799	15239	15632	15564	17413	15768	13310	11057			0.387	0.381	0.378	0.36	0.391	0.383	0.372	0.4		40824.3	39997.4	41354.5	43233.3	44534.5	41169.7	35779.6	27642.5
	17697	17808	17385	18337	19899	16473	17067	14248			0.39	0.4	0.407	0.406	0.403	0.395	0.426	0.392		45376.9	44520	42715	45165	49377.2	41703.8	40063.4	36346.9
	17658	17224	17733	18135	18410	17971	17220	16634			0.394	0.405	0.405	0.398	0.395	0.4	0.424	0.418		44817.3	42528.4	43785.2	45565.3	46607.6	44927.5	40613.2	39794.3
	17479	18302	18467	18033	18618	17642	16708	14541			0.425	0.397	0.413	0.4	0.406	0.405	0.421	0.4		41127.1	46100.8	44714.3	45082.5	45857.1	43560.5	39686.5	36352.5
Concentration	0 mg/L	0.16 mg/L	0.8 mg/L	4 mg/L	20 mg/L	100 mg/L	300 mg/L	500 mg/L	Average (0 mg/L)	Concentration	0 mg/L	0.16 mg/L	0.8 mg/L	4 mg/L	20 mg/L	100 mg/L	300 mg/L	500 mg/L
Fluorescence intensity/OD600	38425.4	39168.9	39956.1	43731.6	43889.5	42843.6	32686.4	29045.9	41544.1	ROS fold change	0.92493	0.942829	0.961776	1.05266	1.05646	1.03128	0.786788	0.699159
	38693.5	42209.4	38413	46344.8	43293.2	40386.7	32191.4	29180.7	41544.1		0.931386	1.01601	0.924632	1.11556	1.0421	0.972142	0.774874	0.702403
	40824.3	39997.4	41354.5	43233.3	44534.5	41169.7	35779.6	27642.5	41544.1		0.982674	0.96277	0.995437	1.04066	1.07198	0.990989	0.861244	0.665378
	45376.9	44520	42715	45165	49377.2	41703.8	40063.4	36346.9	41544.1		1.09226	1.07163	1.02818	1.08716	1.18855	1.00384	0.964359	0.874901
	44817.3	42528.4	43785.2	45565.3	46607.6	44927.5	40613.2	39794.3	41544.1		1.07879	1.02369	1.05395	1.09679	1.12188	1.08144	0.977593	0.957881
	41127.1	46100.8	44714.3	45082.5	45857.1	43560.5	39686.5	36352.5	41544.1		0.989962	1.10968	1.07631	1.08517	1.10382	1.04854	0.955286	0.875035
Average	41544.1
DS-Recipient
Concentration	0 mg/L	0.16 mg/L	0.8 mg/L	4 mg/L	20 mg/L	100 mg/L	300 mg/L	500 mg/L
Relative fold change in ROS production	1.04319	1.04531	1.03209	1.39858	2.07031	1.72235	1.93987	1.96075
	1.02571	1.0637	1.07703	1.31975	1.91975	1.92631	1.78951	1.99173
	0.929283	1.0269	0.964025	1.26465	1.84841	1.95951	1.79105	1.84598
	0.985317	0.974881	1.40759	1.62048	1.90336	2.04787	2.13868	2.08726
	1.05175	1.01151	1.40659	1.58977	2.04861	2.06876	2.17312	2.04992
	0.964746	0.957557	1.41428	1.6135	2.02484	2.03469	2.03978	2.02697
Concentration	0 mg/L	0.16 mg/L	0.8 mg/L	4 mg/L	20 mg/L	100 mg/L	300 mg/L	500 mg/L		Concentration	0 mg/L	0.16 mg/L	0.8 mg/L	4 mg/L	20 mg/L	100 mg/L	300 mg/L	500 mg/L	Concentration	0 mg/L	0.16 mg/L	0.8 mg/L	4 mg/L	20 mg/L	100 mg/L	300 mg/L	500 mg/L
Fluorescence intensity of ROS	10308	10284	10287	12618	19123	16649	20085	18448		OD600	0.23	0.229	0.232	0.21	0.215	0.225	0.241	0.219	Fluorescence intensity of ROS/OD600	44817.4	44908.3	44340.5	60085.7	88944.2	73995.6	83340.2	84237.4
	10620	10465	10920	12814	18887	18124	17375	19424			0.241	0.229	0.236	0.226	0.229	0.219	0.226	0.227		44066.4	45698.7	46271.2	56699.1	82476	82758	76880.5	85568.3
	9422	10500	9650	12442	18344	20120	17313	16813			0.236	0.238	0.233	0.229	0.231	0.239	0.225	0.212		39923.7	44117.6	41416.3	54331.9	79411.3	84184.1	76946.7	79306.6
	12403	14282	21105	23740	28293	31321	30321	31475			0.293	0.341	0.349	0.341	0.346	0.356	0.33	0.351		42331.1	41882.7	60472.8	69618.8	81771.7	87980.3	91881.8	89672.4
	15363	14949	21090	23495	29308	31996	31276	29591			0.34	0.344	0.349	0.344	0.333	0.36	0.335	0.336		45185.3	43456.4	60429.8	68299.4	88012	88877.8	93361.2	88068.5
	14548	14563	21023	23915	29316	29546	32687	28563			0.351	0.354	0.346	0.345	0.337	0.338	0.373	0.328		41447.3	41138.4	60760.1	69318.8	86991.1	87414.2	87632.7	87082.3
concentration	0 mg/L	0.16 mg/L	0.8 mg/L	4 mg/L	20 mg/L	100 mg/L	300 mg/L	500 mg/L	Average (0 mg/L)	concentration	0 mg/L	0.16 mg/L	0.8 mg/L	4 mg/L	20 mg/L	100 mg/L	300 mg/L	500 mg/L
Fluorescence intensity Of ROS/OD600	44817.4	44908.3	44340.5	60085.7	88944.2	73995.6	83340.2	84237.4	42961.9	Relative fold change in ROS production	1.04319	1.04531	1.03209	1.39858	2.07031	1.72235	1.93987	1.96075
	44066.4	45698.7	46271.2	56699.1	82476	82758	76880.5	85568.3	42961.9		1.02571	1.0637	1.07703	1.31975	1.91975	1.92631	1.78951	1.99173
	39923.7	44117.6	41416.3	54331.9	79411.3	84184.1	76946.7	79306.6	42961.9		0.929283	1.0269	0.964025	1.26465	1.84841	1.95951	1.79105	1.84598
	42331.1	41882.7	60472.8	69618.8	81771.7	87980.3	91881.8	89672.4	42961.9		0.985317	0.974881	1.40759	1.62048	1.90336	2.04787	2.13868	2.08726
	45185.3	43456.4	60429.8	68299.4	88012	88877.8	93361.2	88068.5	42961.9		1.05175	1.01151	1.40659	1.58977	2.04861	2.06876	2.17312	2.04992
	41447.3	41138.4	60760.1	69318.8	86991.1	87414.2	87632.7	87082.3	42961.9		0.964746	0.957557	1.41428	1.6135	2.02484	2.03469	2.03978	2.02697
average	42961.9
DS-donor
Concentration	0 mg/L	0.16 mg/L	0.8 mg/L	4 mg/L	20 mg/L	100 mg/L	300 mg/L	500 mg/L
Relative fold change in ROS production	1.09069	1.12371	1.15368	1.23378	1.52588	1.5814	1.72655	1.75629
	1.06679	1.1383	1.14072	1.20904	1.51326	1.6212	1.72396	1.75353
	1.11183	1.11811	1.10716	1.24652	1.56317	1.61853	1.66629	1.77167
	0.916075	1.01152	1.11067	1.16296	1.21766	1.168	1.31516	1.39681
	0.941752	1.04408	1.13345	1.19709	1.23427	1.2977	1.29995	1.33888
	0.872865	1.06294	1.09485	1.1577	1.3006	1.29112	1.36555	1.30941
Concentration	0 mg/L	0.16 mg/L	0.8 mg/L	4 mg/L	20 mg/L	100 mg/L	300 mg/L	500 mg/L		Concentration	0 mg/L	0.16 mg/L	0.8 mg/L	4 mg/L	20 mg/L	100 mg/L	300 mg/L	500 mg/L	Concentration	0 mg/L	0.16 mg/L	0.8 mg/L	4 mg/L	20 mg/L	100 mg/L	300 mg/L	500 mg/L
Fluorescence intensity Of ROS	12186	12555	12999	13960	17265	17444	18473	20371		OD600	0.236	0.236	0.238	0.239	0.239	0.233	0.226	0.245	Fluorescence intensity of ROS/OD600	51635.6	53199.2	54617.6	58410	72238.5	74867	81738.9	83146.9
	12222	13203	13285	14138	16979	18190	18935	20588			0.242	0.245	0.246	0.247	0.237	0.237	0.232	0.248		50504.1	53889.8	54004.1	57238.9	71641.4	76751.1	81616.4	83016.1
	12896	12810	12999	13750	17465	17777	19327	19459			0.245	0.242	0.248	0.233	0.236	0.232	0.245	0.232		52636.7	52933.9	52415.3	59012.9	74004.2	76625	78885.7	83875
	17391	18772	20875	22188	23001	20570	25590	26848			0.401	0.392	0.397	0.403	0.399	0.372	0.411	0.406		43369.1	47887.8	52581.9	55057.1	57646.6	55295.7	62262.8	66128.1
	16853	19920	21464	23236	22672	25373	25971	25481			0.378	0.403	0.4	0.41	0.388	0.413	0.422	0.402		44584.7	49429.3	53660	56673.2	58433	61435.8	61542.7	63385.6
	16612	20783	21044	21978	23952	25000	26635	25478			0.402	0.413	0.406	0.401	0.389	0.409	0.412	0.411		41323.4	50322	51832.5	54808	61573.3	61124.7	64648.1	61990.3
Concentration	0 mg/L	0.16 mg/L	0.8 mg/L	4 mg/L	20 mg/L	100 mg/L	300 mg/L	500 mg/L	Average (0 mg/L)	Concentration	0 mg/L	0.16 mg/L	0.8 mg/L	4 mg/L	20 mg/L	100 mg/L	300 mg/L	500 mg/L
Fluorescence intensity Of ROS/OD600	51635.6	53199.2	54617.6	58410	72238.5	74867	81738.9	83146.9	47342.3	Relative fold change in ROS production	1.09069	1.12371	1.15368	1.23378	1.52588	1.5814	1.72655	1.75629
	50504.1	53889.8	54004.1	57238.9	71641.4	76751.1	81616.4	83016.1	47342.3		1.06679	1.1383	1.14072	1.20904	1.51326	1.6212	1.72396	1.75353
	52636.7	52933.9	52415.3	59012.9	74004.2	76625	78885.7	83875	47342.3		1.11183	1.11811	1.10716	1.24652	1.56317	1.61853	1.66629	1.77167
	43369.1	47887.8	52581.9	55057.1	57646.6	55295.7	62262.8	66128.1	47342.3		0.916075	1.01152	1.11067	1.16296	1.21766	1.168	1.31516	1.39681
	44584.7	49429.3	53660	56673.2	58433	61435.8	61542.7	63385.6	47342.3		0.941752	1.04408	1.13345	1.19709	1.23427	1.2977	1.29995	1.33888
	41323.4	50322	51832.5	54808	61573.3	61124.7	64648.1	61990.3	47342.3		0.872865	1.06294	1.09485	1.1577	1.3006	1.29112	1.36555	1.30941
IBA	Without scavenger								IBA	With scavenger
Concentration	Conjugative transfer ratio(10-3)								Concentration	Conjugative transfer ratio(10-3)
0 mg/L	2.35714	1.875	2	1.7	1.64286	2.4			0 mg/L	1.42105	2	2.52941	1.57143	1.8	2
0.16 mg/L	0.642857	3.625	3.35714	1.8	1.84615	1.57143			0.16 mg/L	2.72727	1.28571	3.33333	2.125	1.9375	1.66667
0.8 mg/L	4.85714	4.26667	3.14286	2.8	2	2.63636			0.8 mg/L	1.69231	1.66667	3.1	2.54545	3.27273	1.73333
4 mg/L	5.23077	4.2	4.6	2.4	2.81818	2.25			4 mg/L	2.83333	3.22222	1.90909	2	1.5	0.916667
20 mg/L	4.54545	4.5	4.46154	4.6	3.53333	3.69231			20 mg/L	1.92308	4.44444	2.72727	1.5	2.27273	3.4
100 mg/L	2.14286	2.125	2.28571	4.16667	2.93333	3.0625			100 mg/L	2.7	4.5	3.71429	4.16667	1.66667	2.88889
300 mg/L	1.14286	1.625	0.8125	2.63636	2.2	1.66667			300 mg/L	2.85714	1.375	2.71429	1.85714	2.28571	2.14286
500 mg/L	0.692308	1	0.818182	1.33333	0.666667	1.25			500 mg/L	2	1.625	1.5	1.5	2.16667	0.75
Without scavenger
Concentration	The number of transconjugant(103)							The number of recipient(106)							Conjugative transfer ratio(10-3)
0 mg/L	33	30	32	17	23	24		14	16	16	10	14	10		2.35714	1.875	2	1.7	1.64286	2.4
0.16 mg/L	9	29	47	18	24	22		14	8	14	10	13	14		0.642857	3.625	3.35714	1.8	1.84615	1.57143
0.8 mg/L	34	64	22	28	26	29		7	15	7	10	13	11		4.85714	4.26667	3.14286	2.8	2	2.63636
4 mg/L	68	42	46	36	31	27		13	10	10	15	11	12		5.23077	4.2	4.6	2.4	2.81818	2.25
20 mg/L	50	45	58	46	53	48		11	10	13	10	15	13		4.54545	4.5	4.46154	4.6	3.53333	3.69231
100 mg/L	15	17	16	50	44	49		7	8	7	12	15	16		2.14286	2.125	2.28571	4.16667	2.93333	3.0625
300 mg/L	8	13	13	29	22	15		7	8	9	11	10	9		1.14286	1.625	1.44444	2.63636	2.2	1.66667
500 mg/L	9	9	9	8	8	5		13	9	11	6	12	4		0.692308	1	0.818182	1.33333	0.666667	1.25
With scavenger
Concentration	The number of transconjugant(103)							The number of recipient(106)							Conjugative transfer ratio(10-3)
0 mg/L	27	20	43	22	27	20		19	10	17	14	15	10		1.42105	2	2.52941	1.57143	1.8	2
0.16 mg/L	30	18	30	17	31	25		11	14	9	8	16	15		2.72727	1.28571	3.33333	2.125	1.9375	1.66667
0.8 mg/L	22	20	31	28	36	26		13	12	10	11	11	15		1.69231	1.66667	3.1	2.54545	3.27273	1.73333
4 mg/L	34	29	21	24	15	11		12	9	11	12	10	12		2.83333	3.22222	1.90909	2	1.5	0.916667
20 mg/L	25	40	30	18	25	34		13	9	11	12	11	10		1.92308	4.44444	2.72727	1.5	2.27273	3.4
100 mg/L	27	27	26	25	15	26		10	8	7	6	9	9		2.7	4.5	3.71429	4.16667	1.66667	2.88889
300 mg/L	20	11	19	13	16	15		7	8	7	7	7	7		2.85714	1.375	2.71429	1.85714	2.28571	2.14286
500 mg/L	18	13	18	9	13	6		9	8	12	6	6	8		2	1.625	1.5	1.5	2.16667	0.75
DS	Without scavenger								DS	With scavenger
Concentration	Conjugative transfer ratio (10-3)								Concentration	Conjugative transfer ratio(10-3)
0 mg/L	2.38462	3.375	2.85714	4	3.75	1.75			0 mg/L	3	4	4.4	2	2	4
0.16 mg/L	4	3	4	2	3	4			0.16 mg/L	3.5	1.42857	4	3	4.33333	2
0.8 mg/L	4.75	6.16667	7.33333	6	5.5	4			0.8 mg/L	5	3.42857	3	2.5	2.25	5
4 mg/L	4	7.42857	7.71429	4	6.5	8			4 mg/L	4	5.2	4.8	4.5	3.66667	2.33333
20 mg/L	4.8	4.57143	5.71429	8.66667	9	9			20 mg/L	2.88889	2.625	2.6	5.5	5	4.66667
100 mg/L	6.25	4	3	4.5	4.25	3.66667			100 mg/L	2.5	3.57143	4.33333	3	5	3.66667
300 mg/L	2	3.71429	2.07143	2.33333	1	1.25			300 mg/L	2.66667	3.4	2.33333	1.5	3	4.5
500 mg/L	2.75	2.6	5.25	3	3	3			500 mg/L	3	2.22222	1.72727	3	4	3
Without scavenger
Concentration	The number of transconjugant (103)							The number of recipient (106)							Conjugative transfer ratio (10-3)
0 mg/L	31	27	20	12	15	7		13	8	7	3	4	4		2.38462	3.375	2.85714	4	3.75	1.75
0.16 mg/L	16	9	8	8	9	8		4	3	2	4	3	2		4	3	4	2	3	4
0.8 mg/L	19	37	22	12	11	8		4	6	3	2	2	2		4.75	6.16667	7.33333	6	5.5	4
4 mg/L	20	52	54	8	13	8		5	7	7	2	2	1		4	7.42857	7.71429	4	6.5	8
20 mg/L	24	32	40	26	18	18		5	7	7	3	2	2		4.8	4.57143	5.71429	8.66667	9	9
100 mg/L	25	8	9	9	17	11		4	2	3	2	4	3		6.25	4	3	4.5	4.25	3.66667
300 mg/L	16	26	29	7	4	5		8	7	14	3	4	4		2	3.71429	2.07143	2.33333	1	1.25
500 mg/L	11	13	21	6	12	12		4	5	4	2	4	4		2.75	2.6	5.25	3	3	3
With scavenger
Concentration	The number of transconjugant (103)							The number of recipient (106)							Conjugative transfer ratio (10-3)
0 mg/L	24	24	22	8	8	12		8	6	5	4	4	3		3	4	4.4	2	2	4
0.16 mg/L	28	10	36	6	13	8		8	7	9	2	3	4		3.5	1.42857	4	3	4.33333	2
0.8 mg/L	20	24	27	5	9	5		4	7	9	2	4	1		5	3.42857	3	2.5	2.25	5
4 mg/L	20	26	24	9	11	7		5	5	5	2	3	3		4	5.2	4.8	4.5	3.66667	2.33333
20 mg/L	26	21	26	11	10	7		9	8	10	2	2	1		2.88889	2.625	2.6	5.5	5	7
100 mg/L	9	25	26	6	5	11		4	7	6	2	1	3		2.5	3.57143	4.33333	3	5	3.66667
300 mg/L	24	17	14	9	6	9		9	5	6	6	2	2		2.66667	3.4	2.33333	1.5	3	4.5
500 mg/L	15	20	19	6	8	6		5	9	11	2	2	2		3	2.22222	1.72727	3	4	3
IBA-ROS	Target gene groups		Internal reference gene groups				DS-ROS	Target gene groups		Internal reference gene groups
aphC	0 mg/L	20 mg/L	0 mg/L	20 mg/L			aphC	0 mg/L	20 mg/L	0 mg/L	20 mg/L
Ct value	18.059	17.738	19.613	19.559			Ct value	23.543	21.254	24.73	23.645
	18.129	17.895	19.512	19.441				23.676	21.34	24.879	23.754
	18.012	17.902	19.566	20.199				23.449	21.262	25.262	23.73
Ct value	23.277	22.605	24.777	24.207			Ct value	16.676	16.262	18.73	19.09
	23.113	22.504	24.418	24.043				16.645	16.184	18.598	19.191
	23.238	22.395	25.129	24.988				16.293	16.613	18.926	19.074
Ct value	21.512	21.473	23.41	23.238			Ct value	24.707	20.715	25.074	23.191
	21.777	21.199	23.41	23.113				24.621	20.496	25.184	23.324
	21.566	21.316	23.395	23.059				24.238	20.723
sodA							sodA
Ct value	28.082	26.16	24.715	24.129			Ct value	28.355	26.043	24.73	23.645
	28.168	26.277	24.637	23.801				28.309	26.105	24.879	23.754
	28.059	26.34	25.004	23.793				28.121	26.043	25.262	23.73
Ct value	26.934	25.52	23.41	23.238			Ct value	22.332	21.613	18.73	19.09
	26.027	25.316	23.41	23.113				22.324	21.418	18.598	19.191
	26.004	25.371	23.395	23.059				22.605	21.723	18.926	19.074
Ct value	27.066	25.715	24.316	23.762			Ct value	25.324	26.949	22.566	24.723
	27.027	25.59	24.441	24.254				25.457	26.949	22.23	24.598
	27.27	25.723	24.449	23.785				25.574	26.559	22.59	24.699
trxB							trxB
Ct value	25.012	24.926	18.84	18.637			Ct value	25.113	24.824	18.73	19.09
	25.004	24.863	18.449	18.52				24.988	25.02	18.598	19.191
	24.996	24.988						25.551	25.105	18.926	19.074
Ct value	25.082	24.559	18.199	18.145			Ct value		29.051	25.074	23.191
	24.762	24.699	18.434	18.176				32.535	29.293	25.184	23.324
	24.801	24.566	17.996	18.129				32.457	29.207
Ct value	25.777	24.434	17.801	18.27			Ct value	28.121	26.785	21.645	20.918
	24.41	24.543	17.973	18.285				28.051	26.621	21.848	20.855
	24.441	24.145	17.871	18.035				27.879	26.629	21.934	21.059
trxC							trxC
Ct value	23.824	23.535	23.637	23.527			Ct value	23.848	23.301	23.621	24.285
	23.926	23.566	23.613	23.379				23.762	23.387	23.848	24.191
	23.926	23.512	23.957	23.324				23.77	23.488	23.754	24.02
Ct value	22.613	23.23	23.23	24.035			Ct value	23.301	23.387	23.426	24.074
	22.645	23.262	23.168	23.926				23.301	23.41	23.348	24.027
	22.613	23.238	23.137	23.863				23.207	23.652	23.426	24.223
Ct value	22.73	23.691	23.77	24.566			Ct value	23.91		24.098	24.168
	22.996	23.746	23.66	24.699				23.785	23.746	24.426	24.254
	22.918	23.91	23.402	24.48				23.965	23.785	24.129	24.309
gor							gor
Ct value	24.863	24.918	20.371	21.223			Ct value	28.254	29.145	22.566	24.723
	24.816	24.949	20.66	21.246				28.379	28.957	22.23	24.598
	24.824	24.887	20.48	21.09				28.309	29.129	22.59	24.699
Ct value	27.699	27.004	23.23	24.035			Ct value	27.207	25.191	21.645	20.918
	27.707	27.129	23.168	23.926				26.949	25.168	21.848	20.855
	28.105	27.676	23.137	23.863				26.887	25.176	21.934	21.059
Ct value	25.879	24.012	21.379	21.246			Ct value	28.754	27.941	23.621	24.285
	25.691	24.277	21.566	21.316				28.668	28.09	23.848	24.191
	25.637	24.105	21.48	21.574				28.855	28.043	23.754	24.02
Fold change in gene transcription level
	aphC			sodA			trxB			trxC			gor
IBA-ROS	0 mg/L （Control group）	20 mg/L（Treatment group）		0 mg/L （Control group）	20 mg/L（Treatment group）		0 mg/L （Control group）	20 mg/L（Treatment group）		0 mg/L （Control group）	20 mg/L（Treatment group）		0 mg/L （Control group）	20 mg/L（Treatment group）
	0.917189	1.20271		0.782322	1.52855		1.2158	1.20433		0.668962	0.682388		1.05398	1.59643
	0.961677	1.22232		1.033	1.62207		0.979014	1.13556		1.09505	1.20943		0.839642	2.11137
	1.12113	1.13731		1.18468	2.33135		0.80519	1.34481		1.23599	1.29744		1.10638	1.82409
Average value	1	1.18745		1	1.82732		1	1.22823		1	1.06309		1	1.84396
DS-ROS	aphC			sodA			trxB			trxC			gor
	0 mg/L （Control group）	20 mg/L（Treatment group）		0 mg/L （Control group）	20 mg/L（Treatment group）		0 mg/L （Control group）	20 mg/L（Treatment group）		0 mg/L （Control group）	20 mg/L（Treatment group）		0 mg/L （Control group）	20 mg/L（Treatment group）
	0.900146	1.82965		0.993101	1.91943		1.14526	1.66184		0.872262	1.54596		0.689946	1.88281
	1.5807	2.31749		0.771469	1.77565		0.573687	1.55743		0.99	1.39491		1.08014	2.11729
	0.519153	2.08502		1.23543	2.21762		1.28106	1.77892		1.13774	1.25992		1.22991	2.74579
Average value	1	2.07739		1	1.9709		1	1.66606		1	1.40026		1	2.24863
IBA-SOS	Target genes groups		Internal reference gene groups				DS-ROS	Target gene groups		Internal reference gene groups
phoP	0 mg/L	20mg/L	0 mg/L	20mg/L			phoP	0 mg/L	20mg/L	0 mg/L	20mg/L
Ct value	23.02	21.668	20.371	21.223			Ct value	25.168	22.895	24.309	23.191
	22.934	21.809	20.66	21.246				25.074	22.887	24.348	23.113
	22.988	21.73	20.48	21.09				25.035	23.043	24.34	23.223
Ct value	26.191	24.973	24.715	24.129			Ct value	21.988	21.52	21.23	21.355
	26.543	24.645	24.637	23.801				21.707	21.332	21.16	21.23
	26.355	24.684	25.004	23.793				21.535	21.395	21.238	21.262
Ct value	27.707	26.199	24.988	24.488			Ct value	20.293	19.91	19.66	20.332
	27.707	25.738	24.512	25.52				20.551	20.145	19.621	20.457
	27.715	25.965	25.137	24.129				20.629	20.223	19.418	20.332
recF							recF
Ct value	26.301	25.996	24.746	24.645			Ct value	26.418	26.113	23.621	24.285
	26.332	26.066	24.66	24.629				26.316	25.816	23.848	24.191
	26.176	26.082	24.988	24.66				26.613	26.48	23.754	24.02
Ct value	25.793	26.129	23.77	24.566			Ct value	26.324	25.793	23.684	24.254
	25.801	25.879	23.66	24.699				25.957	26.488	23.762	24.262
	26.176	26.098	23.402	24.48				26.871	26.113	24.91	24.191
Ct value	26.207	25.879	25.051	24.059			Ct value	26.449	26.246	23.684	24.254
	26.16	25.84	24.73	24.207				26.48	26.488	23.762	24.262
	26.215	25.816	24.676	24.176				26.48	25.941	24.91	24.191
umuC							umuC	32.895	30.348	24.309	23.191
Ct value	27.41	26.426	20.371	21.223			Ct value	33.66	30.621	24.348	23.113
	27.348	26.512	20.66	21.246				32.738	29.762	24.34	23.223
	27.262	26.52	20.48	21.09
								32.949	31.996	23.684	24.254
Ct value	30.121	31.41	23.77	24.566			Ct value	32.98	31.676	23.762	24.262
	30.184	31.465	23.66	24.699						24.91	24.191
	30.027	31.793	23.402	24.48
								27.34	26.715	19.66	20.332
Ct value	32.832	29.965	25.051	24.059			Ct value	27.176	26.723	19.621	20.457
	32.582	29.965	24.73	24.207				27.395	26.824	19.418	20.332
	32.762	29.645	24.676	24.176
uvrA							uvrA
Ct value	18.348	18.16	18.371	18.574			Ct value	27.152	26.809	24.285	23.621
	18.457	18.23	18.434	18.395				27.426	26.598	24.191	23.848
	18.723	18.09	18.379	18.504				27.473	26.723	24.02	23.754
Ct value	18.738	19.145	18.691	19.043			Ct value	25.52	24.645	22.34	21.785
	18.66	19.012	19.098	18.684				25.449	24.785	22.699	21.512
	18.777	18.801	19.027	18.848				25.902	24.668	22.129	21.762
Ct value	18.777	18.91	18.902	18.863			Ct value	22.566	22.488	19.473	19.293
	18.809	18.738	18.824	18.645				22.426	22.41	19.309	19.145
	18.895	18.895	18.793	18.855				22.473	22.441	19.52	19.184
yebG							yebG
Ct value	27.293	26.277	25.051	24.059			Ct value	27.316	24.957	25.074	23.191
	26.816	26.496	24.73	24.207				27.52	24.723	25.184	23.324
	27.051	26.27	24.676	24.176				27.512	24.863
Ct value	22.652	22.777	19.613	19.559			Ct value	26.559	26.105	23.684	24.254
	22.824	22.504	19.512	19.441				26.434	26.152	23.762	24.262
	23.332	22.551	19.566	20.199				26.316	26.215	24.91	24.191
Ct value	21.137	21.129	18.84	18.637			Ct value	22.215	22.059	19.66	20.332
	21.121	20.824	18.449	18.52				22.496	22.363	19.621	20.457
	21.207	20.926						22.348	22.449	19.418	20.332
Fold change in gene transcription level
IBA	phoP			recF			umuC			uvrA			yebG
	0 mg/L （Control group）	20 mg/L（Treatment group）		0 mg/L （Control group）	20 mg/L（Treatment group）		0 mg/L （Control group）	20 mg/L（Treatment group）		0 mg/L （Control group）	20 mg/L（Treatment group）		0 mg/L （Control group）	20 mg/L（Treatment group）
	0.822414	3.12879		1.14175	1.15608		1.09535	1.99453		0.896102	1.22044		1.31569	1.34707
	0.643615	1.91844		0.637387	1.19713		1.38292	3.17785		1.12511	0.888063		0.597835	0.842347
	1.53397	2.52323		1.22087	0.976195		0.521734	2.38952		0.978787	0.930708		1.08647	1.18837
Average value	1	2.52349		1	1.1098		1	2.52063		1	1.01307		1	1.12593
DS	phoP			recF			umuC			uvrA			yebG
	0 mg/L （Control group）	20 mg/L（Treatment group）		0 mg/L （Control group）	20 mg/L（Treatment group）		0 mg/L （Control group）	20 mg/L（Treatment group）		0 mg/L （Control group）	20 mg/L（Treatment group）		0 mg/L （Control group）	20 mg/L（Treatment group）
	0.979841	1.95155		0.824204	1.37371		0.752837	2.44146		1.07292	0.94401		1.10065	1.8258
	1.14601	1.51287		1.12019	1.44734		0.711981	1.68811		0.980014	1.13829		1.10269	1.45098
	0.87415	2.01617		1.05561	1.35636		1.53518	2.68653		0.947068	1.1041		0.796655	1.45602
Average value	1	1.82686		1	1.39247		1	2.27203		1	1.06214		1	1.5776

## Sheet: Figure4
IBA-donor
Concentration	0 mg/L	0.16 mg/L	0.8 mg/L	4 mg/L	20 mg/L	100 mg/L	300 mg/L	500 mg/L
Fold of membrane permeability	0.998811	1.0288	0.998297	1.16773	1.19408	1.18922	1.22307	1.55769
	1.02907	1.06387	1.00306	1.03104	1.17977	1.18047	1.21965	1.49902
	0.969742	1.05882	1.03198	1.1288	1.31883	1.24399	1.17401	1.41021
	0.95906	1.04751	1.02884	0.997687	1.18847	1.24865	1.47761	1.96517
	1.03897	1.00921	1.04118	1.13594	1.14082	1.18236	1.50348	2.03642
	1.00434	1.0057	1.03065	1.05685	1.2373	1.19056	1.43904	2.04784
Concentration	0 mg/L	0.16 mg/L	0.8 mg/L	4 mg/L	20 mg/L	100 mg/L	300 mg/L	500 mg/L	Concentration	0 mg/L	0.16 mg/L	0.8 mg/L	4 mg/L	20 mg/L	100 mg/L	300 mg/L	500 mg/L	Concentration	0 mg/L	0.16 mg/L	0.8 mg/L	4 mg/L	20 mg/L	100 mg/L	300 mg/L	500 mg/L
Fluorescence intensity of membrane permeability	29415	33186	32248	37990	37968	38087	33093	35624	OD600	0.64	0.701	0.702	0.707	0.691	0.696	0.588	0.497	Fluorescence intensity of membrane permeability/OD600	45960.9	47340.9	45937.3	53734.1	54946.5	54722.7	56280.6	71678.1
	29738	33534	32725	31313	37893	38024	33786	35179		0.628	0.685	0.709	0.66	0.698	0.7	0.602	0.51		47353.5	48954.7	46156.6	47443.9	54288	54320	56122.9	68978.4
	30210	33667	33621	36048	42663	39841	32792	33030		0.677	0.691	0.708	0.694	0.703	0.696	0.607	0.509		44623.3	48722.1	47487.3	51942.4	60687.1	57242.8	54023.1	64891.9
	30804	33693	32477	31356	37735	39703	40932	47475		0.698	0.699	0.686	0.683	0.69	0.691	0.602	0.525		44131.8	48201.7	47342.6	45909.2	54688.4	57457.3	67993.4	90428.6
	33275	32554	33298	36067	35907	37704	43309	48353		0.696	0.701	0.695	0.69	0.684	0.693	0.626	0.516		47808.9	46439.4	47910.8	52271	52495.6	54406.9	69183.7	93707.4
	32166	32302	33056	33410	39456	38130	42446	53053		0.696	0.698	0.697	0.687	0.693	0.696	0.641	0.563		46215.5	46277.9	47426.1	48631.7	56935.1	54784.5	66218.4	94232.7
Concentration	0 mg/L	0.16 mg/L	0.8 mg/L	4 mg/L	20 mg/L	100 mg/L	300 mg/L	500 mg/L	Average (0 mg/L)	Concentration	0 mg/L	0.16 mg/L	0.8 mg/L	4 mg/L	20 mg/L	100 mg/L	300 mg/L	500 mg/L
Fluorescence intensity of membrane permeability/OD600	45960.9	47340.9	45937.3	53734.1	54946.5	54722.7	56280.6	71678.1	46015.7	Fold of membrane permeability	0.998811	1.0288	0.998297	1.16773	1.19408	1.18922	1.22307	1.55769
	47353.5	48954.7	46156.6	47443.9	54288	54320	56122.9	68978.4	46015.7		1.02907	1.06387	1.00306	1.03104	1.17977	1.18047	1.21965	1.49902
	44623.3	48722.1	47487.3	51942.4	60687.1	57242.8	54023.1	64891.9	46015.7		0.969742	1.05882	1.03198	1.1288	1.31883	1.24399	1.17401	1.41021
	44131.8	48201.7	47342.6	45909.2	54688.4	57457.3	67993.4	90428.6	46015.7		0.95906	1.04751	1.02884	0.997687	1.18847	1.24865	1.47761	1.96517
	47808.9	46439.4	47910.8	52271	52495.6	54406.9	69183.7	93707.4	46015.7		1.03897	1.00921	1.04118	1.13594	1.14082	1.18236	1.50348	2.03642
	46215.5	46277.9	47426.1	48631.7	56935.1	54784.5	66218.4	94232.7	46015.7		1.00434	1.0057	1.03065	1.05685	1.2373	1.19056	1.43904	2.04784
Average	46015.7
IBA-recipient
Concentration	0 mg/L	0.16 mg/L	0.8 mg/L	4 mg/L	20 mg/L	100 mg/L	300 mg/L	500 mg/L
Fold of membrane permeability	0.918859	0.93126	0.857455	1.02115	1.05371	1.04534	1.12237	1.21767
	0.910997	0.893643	0.871981	1.14007	1.2655	1.27592	1.39523	1.57313
	1.07795	1.12166	1.06745	1.17212	1.13031	1.25893	1.59216	1.51957
	1.09014	1.17076	1.10208	1.19356	1.24816	1.27233	1.17856	1.2486
	0.897929	0.926686	0.906212	0.973718	1.10353	1.01105	1.12313	1.2702
	1.10413	1.19881	1.11886	1.05496	1.1081	1.11198	1.43669	1.52545
Concentration	0 mg/L	0.16 mg/L	0.8 mg/L	4 mg/L	20 mg/L	100 mg/L	300 mg/L	500 mg/L	Concentration	0 mg/L	0.16 mg/L	0.8 mg/L	4 mg/L	20 mg/L	100 mg/L	300 mg/L	500 mg/L	Concentration	0 mg/L	0.16 mg/L	0.8 mg/L	4 mg/L	20 mg/L	100 mg/L	300 mg/L	500 mg/L
Fluorescence intensity of membrane permeability/OD600	23341	23351	21750	25642	27380	26554	25774	22822	OD600	0.698	0.689	0.697	0.69	0.714	0.698	0.631	0.515	Fluorescence intensity of membrane permeability/OD600	33439.8	33891.1	31205.2	37162.3	38347.3	38043	40846.3	44314.6
	23075	22733	22055	28255	33390	32179	29958	31316		0.696	0.699	0.695	0.681	0.725	0.693	0.59	0.547		33153.7	32522.2	31733.8	41490.5	46055.2	46434.3	50776.3	57250.5
	27186	28656	27232	30457	30152	31613	30652	29531		0.693	0.702	0.701	0.714	0.733	0.69	0.529	0.534		39229.4	40820.5	38847.4	42656.9	41135.1	45815.9	57943.3	55301.5
	26700	29953	28316	29711	33523	31579	25992	23447		0.673	0.703	0.706	0.684	0.738	0.682	0.606	0.516		39673.1	42607.4	40107.6	43437.1	45424.1	46303.5	42891.1	45439.9
	22744	23641	22624	24203	29036	25499	24606	23714		0.696	0.701	0.686	0.683	0.723	0.693	0.602	0.513		32678.2	33724.7	32979.6	35436.3	40160.4	36795.1	40873.8	46226.1
	27525	30976	28910	26376	28995	28368	30430	29201		0.685	0.71	0.71	0.687	0.719	0.701	0.582	0.526		40182.5	43628.2	40718.3	38393	40326.8	40467.9	52285.2	55515.2
Concentration	0 mg/L	0.16 mg/L	0.8 mg/L	4 mg/L	20 mg/L	100 mg/L	300 mg/L	500 mg/L	Average (0 mg/L)	Concentration	0 mg/L	0.16 mg/L	0.8 mg/L	4 mg/L	20 mg/L	100 mg/L	300 mg/L	500 mg/L
Fluorescence intensity of membrane permeability/OD600	33439.8	33891.1	31205.2	37162.3	38347.3	38043	40846.3	44314.6	36392.8	Fold of membrane permeability	0.918859	0.93126	0.857455	1.02115	1.05371	1.04534	1.12237	1.21767
	33153.7	32522.2	31733.8	41490.5	46055.2	46434.3	50776.3	57250.5	36392.8		0.910997	0.893643	0.871981	1.14007	1.2655	1.27592	1.39523	1.57313
	39229.4	40820.5	38847.4	42656.9	41135.1	45815.9	57943.3	55301.5	36392.8		1.07795	1.12166	1.06745	1.17212	1.13031	1.25893	1.59216	1.51957
	39673.1	42607.4	40107.6	43437.1	45424.1	46303.5	42891.1	45439.9	36392.8		1.09014	1.17076	1.10208	1.19356	1.24816	1.27233	1.17856	1.2486
	32678.2	33724.7	32979.6	35436.3	40160.4	36795.1	40873.8	46226.1	36392.8		0.897929	0.926686	0.906212	0.973718	1.10353	1.01105	1.12313	1.2702
	40182.5	43628.2	40718.3	38393	40326.8	40467.9	52285.2	55515.2	36392.8		1.10413	1.19881	1.11886	1.05496	1.1081	1.11198	1.43669	1.52545
Average	36392.8
DS-donor
Concentration	0 mg/L	0.16 mg/L	0.8 mg/L	4 mg/L	20 mg/L	100 mg/L	300 mg/L	500 mg/L
Fold of membrane permeability	1.0616	1.1337	1.25589	1.25956	1.24092	1.25592	1.28734	1.38693
	1.04837	1.21022	1.27491	1.23868	1.28374	1.19712	1.25419	1.37145
	1.01133	1.2037	1.25956	1.28437	1.25712	1.22832	1.26209	1.34552
	0.934321	1.0906	1.10096	1.04872	1.26066	1.28443	1.2599	1.32348
	0.983692	1.02296	1.10811	1.08429	1.28842	1.3881	1.4281	1.34278
	0.960691	1.0618	1.07919	1.16634	1.22597	1.35894	1.23597	1.30163
Concentration	0 mg/L	0.16 mg/L	0.8 mg/L	4 mg/L	20 mg/L	100 mg/L	300 mg/L	500 mg/L	Concentration	0 mg/L	0.16 mg/L	0.8 mg/L	4 mg/L	20 mg/L	100 mg/L	300 mg/L	500 mg/L	Concentration	0 mg/L	0.16 mg/L	0.8 mg/L	4 mg/L	20 mg/L	100 mg/L	300 mg/L	500 mg/L
Fluorescence intensity of membrane permeability	30960	32290	35220	35384	35646	36199	36290	36599	OD600	0.599	0.585	0.576	0.577	0.59	0.592	0.579	0.542	Fluorescence intensity of membrane permeability/OD600	51686.1	55196.6	61145.8	61324.1	60416.9	61147	62677	67525.8
	30319	34057	35505	34677	36376	33630	35966	36925		0.594	0.578	0.572	0.575	0.582	0.577	0.589	0.553		51042.1	58922.1	62071.7	60307.8	62501.7	58284.2	61062.8	66772.2
	29297	31522	34219	35018	36356	34686	35271	35375		0.595	0.572	0.558	0.56	0.594	0.58	0.574	0.54		49238.7	55108.4	61324.4	62532.1	61205.4	59803.4	61447.7	65509.3
	27794	32921	33716	33546	37502	36458	37970	39113		0.611	0.62	0.629	0.637	0.611	0.583	0.619	0.607		45489.4	53098.4	53602.5	52662.5	61378.1	62535.2	61340.9	64436.6
	29119	31128	33881	33100	38955	38995	42483	39487		0.608	0.625	0.628	0.627	0.621	0.577	0.611	0.604		47893.1	49804.8	53950.6	52791.1	62729.5	67582.3	69530.3	65375.8
	28672	32672	32524	35775	36291	37779	36587	38277		0.613	0.632	0.619	0.63	0.608	0.571	0.608	0.604		46773.2	51696.2	52542.8	56785.7	59689.1	66162.9	60176	63372.5
Concentration	0 mg/L	0.16 mg/L	0.8 mg/L	4 mg/L	20 mg/L	100 mg/L	300 mg/L	500 mg/L	Average (0 mg/L)	Concentration	0 mg/L	0.16 mg/L	0.8 mg/L	4 mg/L	20 mg/L	100 mg/L	300 mg/L	500 mg/L
Fluorescence intensity of membrane permeability/OD600	51686.1	55196.6	61145.8	61324.1	60416.9	61147	62677	67525.8	48687.1	Fold of membrane permeability	1.0616	1.1337	1.25589	1.25956	1.24092	1.25592	1.28734	1.38693
	51042.1	58922.1	62071.7	60307.8	62501.7	58284.2	61062.8	66772.2	48687.1		1.04837	1.21022	1.27491	1.23868	1.28374	1.19712	1.25419	1.37145
	49238.7	58604.9	61324.4	62532.1	61205.4	59803.4	61447.7	65509.3	48687.1		1.01133	1.2037	1.25956	1.28437	1.25712	1.22832	1.26209	1.34552
	45489.4	53098.4	53602.5	51059.4	61378.1	62535.2	61340.9	64436.6	48687.1		0.934321	1.0906	1.10096	1.04872	1.26066	1.28443	1.2599	1.32348
	47893.1	49804.8	53950.6	52791.1	62729.5	67582.3	69530.3	65375.8	48687.1		0.983692	1.02296	1.10811	1.08429	1.28842	1.3881	1.4281	1.34278
	46773.2	51696.2	52542.8	56785.7	59689.1	66162.9	60176	63372.5	48687.1		0.960691	1.0618	1.07919	1.16634	1.22597	1.35894	1.23597	1.30163
Average	48687.1										1	1.1205	1.17977	1.18033	1.25947	1.28547	1.28793	1.3453
DS-recipient
Concentration	0 mg/L	0.16 mg/L	0.8 mg/L	4 mg/L	20 mg/L	100 mg/L	300 mg/L	500 mg/L
Fold of membrane permeability	1.02922	1.0176	1.15187	1.12125	1.11346	1.18994	1.20527	1.19139
	1.04115	0.951669	1.08645	1.1833	1.18934	1.15997	1.23723	1.23669
	1.05438	0.952101	1.01277	1.10495	1.15996	1.18292	1.20403	1.20342
	0.996287	1.06211	1.27396	1.29333	1.27601	1.27663	1.26102	1.22397
	0.944771	1.07628	1.27257	1.25192	1.25865	1.28061	1.20424	1.26687
	0.934197	1.18217	1.27798	1.2631	1.31189	1.26879	1.28874	1.21683
DS
Concentration	0 mg/L	0.16 mg/L	0.8 mg/L	4 mg/L	20 mg/L	100 mg/L	300 mg/L	500 mg/L	Concentration	0 mg/L	0.16 mg/L	0.8 mg/L	4 mg/L	20 mg/L	100 mg/L	300 mg/L	500 mg/L	Concentration	0 mg/L	0.16 mg/L	0.8 mg/L	4 mg/L	20 mg/L	100 mg/L	300 mg/L	500 mg/L
Fluorescence intensity of membrane permeability	33584	35589	41377	39339	39252	42678	43295	45056	OD600	0.585	0.627	0.644	0.629	0.632	0.643	0.644	0.678	Fluorescence intensity of membrane permeability/OD600	57408.5	56760.8	64250	62542.1	62107.6	66373.3	67228.3	66454.3
	34496	34557	37936	41384	41927	40568	43822	46838		0.594	0.626	0.651	0.627	0.632	0.627	0.635	0.679		58074.1	53082.9	60600.6	66003.2	66340.2	64701.8	69011	68980.9
	34699	34732	35081	38459	41538	42954	44325	45578		0.59	0.621	0.654	0.624	0.642	0.651	0.66	0.679		58811.9	53107	56491.1	61633	64700.9	65981.6	67159.1	67125.2
	35677	38508	43773	46170	46192	46072	44946	45469		0.642	0.65	0.616	0.64	0.649	0.647	0.639	0.666		55571.7	59243.1	71060.1	72140.6	71174.1	71208.7	70338	68271.8
	34306.5	39202	45074	44063	45283	47930	43594	47416		0.651	0.653	0.635	0.631	0.645	0.671	0.649	0.671		52698.2	60033.7	70982.7	69830.4	70206.2	71430.7	67171	70664.7
	34131	42927	45622	43893	47491	45860	47300	45543		0.655	0.651	0.64	0.623	0.649	0.648	0.658	0.671		52108.4	65940.1	71284.4	70454.3	73175.7	70771.6	71884.5	67873.3
Concentration	0 mg/L	0.16 mg/L	0.8 mg/L	4 mg/L	20 mg/L	100 mg/L	300 mg/L	500 mg/L	Average (0 mg/L)	Concentration	0 mg/L	0.16 mg/L	0.8 mg/L	4 mg/L	20 mg/L	100 mg/L	300 mg/L	500 mg/L
Fluorescence intensity of membrane permeability /OD600	57408.5	56760.8	64250	62542.1	62107.6	66373.3	67228.3	66454.3	55778.8	Fold of membrane permeability	1.02922	1.0176	1.15187	1.12125	1.11346	1.18994	1.20527	1.19139
	58074.1	53082.9	60600.6	66003.2	66340.2	64701.8	69011	68980.9	55778.8		1.04115	0.951669	1.08645	1.1833	1.18934	1.15997	1.23723	1.23669
	58811.9	53107	56491.1	61633	64700.9	65981.6	67159.1	67125.2	55778.8		1.05438	0.952101	1.01277	1.10495	1.15996	1.18292	1.20403	1.20342
	55571.7	59243.1	71060.1	72140.6	71174.1	71208.7	70338	68271.8	55778.8		0.996287	1.06211	1.27396	1.29333	1.27601	1.27663	1.26102	1.22397
	52698.2	60033.7	70982.7	69830.4	70206.2	71430.7	67171	70664.7	55778.8		0.944771	1.07628	1.27257	1.25192	1.25865	1.28061	1.20424	1.26687
	52108.4	65940.1	71284.4	70454.3	73175.7	70771.6	71884.5	67873.3	55778.8		0.934197	1.18217	1.27798	1.2631	1.31189	1.26879	1.28874	1.21683
Average	55778.8										1	1.04032	1.17927	1.20298	1.21822	1.22647	1.23342	1.2232
IBA	Target gene groups		Internal reference gene groups			DS	Target gene groups		Internal reference gene groups
bamB	0 mg/L	20mg/L	0 mg/L	20mg/L		bamB	0 mg/L	20mg/L	0 mg/L	20mg/L
Ct value	27.785	26.566	24.988	24.488			26.145	25.129	23.621	24.285
	28.035	26.582	24.512	25.52			26.199	25.137	23.848	24.191
	28.684	26.363	25.137	24.129			26.387	25.184	23.754	24.02
Ct value	25.527	24.52	22.348	22.113			28.16	24.871	25.074	23.191
	25.434	24.238	22.871	22.246			27.863	25.145	25.184	23.324
	25.457	24.254	22.629	22.426			27.848	25.152
Ct value	22.441	22.074	19.613	19.559			26.512	24.504	24.309	23.191
	22.332	22.012	19.512	19.441			26.488	24.473	24.348	23.113
	22.277	22.121	19.566	20.199			26.402	24.473	24.34	23.223
exbB
Ct value	27.223	25.566	24.676	23.973			28.184	25.574	24.066	23.238
	27.051	26.051	24.66	23.824			28.262	25.684	24.051	23.066
	27.129	25.707	24.84	23.738			28.52	25.715	24.043	23.207
Ct value	27.66	27.34	24.988	24.488			27.137	23.543	23.316	21.23
	27.785	27.23	24.512	25.52			27.113	23.512	23.238	20.723
	27.535	27.207	25.137	24.129			27.051	23.27	23.262	20.629
Ct value	22.035	22.012	19.613	19.559			26.145	25.293	21.355	21.934
	22.012	21.918	19.512	19.441			26.199	25.379	21.207	22.09
	22.238	22.105	19.566	20.199			26.387	25.184	21.281	22.418
exbD
Ct value	20.371	20.559	18.371	18.574			24.98	23.285	22.223	20.832
	20.395	20.605	18.434	18.395			25.02	23.316	22.254	20.871
	20.723	20.941	18.379	18.504			25.051	23.324	22.012	20.988
Ct value	21.715	21.816	18.777	18.91			25.715	27.145	23.074	24.855
	21.73	21.816	18.809	18.738			25.879	26.957	23.035	24.957
	21.629	21.691	18.895	18.895			25.934	26.91	22.879	25.137
Ct value	21.465	21.59	18.902	18.863			27.66	25.457	25.074	23.191
	21.574	21.707	18.824	18.645			27.645	25.605	25.184	23.324
	21.504	21.762	18.793	18.855			27.762	25.754
mscS
Ct value	26.793	26.707	23.512	24.129			26.332	23.121	23.316	21.23
	26.098	26.676	23.176	23.738			26.285	23.113	23.238	20.723
	26.246	27.152	23.051	23.77			26.426	23.246	23.262	20.629
Ct value	26.059	26.957	23.316	24.527			25.348	26.457	23.074	24.855
	26.012	27.02	23.16	24.152			25.77	26.996	23.035	24.957
	26.348	27.02	23.355	24.238			25.543	26.848	22.879	25.137
Ct value	24.863	24.566	21.379	21.246			25.316	22.988	22.223	20.832
	24.84	25.051	21.566	21.316			25.012	22.473	22.254	20.871
	24.926	24.105	21.48	21.574			25.324	22.543	22.012	20.988
osmB
Ct value	22.129	22.387	22.949	23.48			24.434	22.887	24.066	23.238
	22.152	22.09	22.934	23.676			24.254	22.902	24.051	23.066
	22.121	22.184	22.754	23.434			24.387	22.613	24.043	23.207
Ct value	23.543	22.355	24.074	23.074			21.988	21.613	21.355	21.934
	23.715	22.121	24.098	24.035			21.832	21.301	22.27	22.09
	23.59	22.066	23.934	22.879			21.996	21.441	21.207	22.418
Ct value	18.348	17.887	19.215	19.277			26.355	23.082	25.035	24.152
	17.957	17.684	18.988	18.988			26.426	22.968	24.941	23.863
	18.574	17.582	19.043	19.246			26.738	23.035	25.129	23.918
waaA
Ct value	27.73	27.059	22.949	23.48			28.754	28.098	23.621	24.285
	28.059	27.301	22.934	23.676			28.668	28.223	23.848	24.191
	27.66	27.301	22.754	23.434			28.855	28.348	23.754	24.02
Ct value	28.23	27.512	24.316	23.762			28.559	29.145	24.488	25.41
	29.293	27.723	24.441	24.254			28.379	28.957	24.832	25.293
	29.145	27.816	24.449	23.785			28.152	29.129	24.668	25.293
Ct value	23.324	22.449	19.613	19.559			29.551	27.09	23.871	23.98
	23.457	22.488	19.512	19.441			29.363	27.137	24.027	23.84
	25.074	22.543	20.199	19.566			29.441	27.324	23.988	23.926
ompA
Ct value	22.121	22.113	23.316	24.527			20.152	20.02	21.355	21.934
	22.277	22.27	23.16	24.152			19.91	20.098	22.27	22.09
	22.512	21.965	23.355	24.238			19.973	20.121	21.207	22.418
Ct value	16.996	15.902	18.199	18.145			23.16	23.316	24.488	25.41
	16.223	15.848	18.434	18.176			23.223	23.238	24.832	25.293
	16.449	15.941	17.996	18.129			23.309	23.262	24.668	25.293
Ct value	16.074	16.051	17.801	18.27			17.973	18.434	19.66	20.332
	16.074	15.996	17.973	18.285			17.871	18.598	19.621	20.457
	16.059	16.113	17.871	18.035			18.184	18.48	19.418	20.332
ompF
Ct value	30.504	29.145	20.371	21.223			29.363	29.746	21.355	21.934
	30.402	29.176	20.66	21.246			29.621	30.051	22.27	22.09
	30.285	29.387	20.48	21.09			29.957	29.965	21.207	22.418
Ct value	31.449	30.535	22.348	22.113			30.793	31.535	23.074	24.855
	31.262	30.051	22.871	22.246			31.027	31.387	23.035	24.957
	32.488	30.512	22.629	22.426			30.949	31.645	22.879	25.137
Ct value	27.84	27.137	17.801	18.27			29.809	30.785	20.84	23.488
	27.566	26.887	17.973	18.285			29.582	30.324	21.668	23.605
	28.121	27.207	17.871	18.035			29.527	30.652	21.27	23.746
tolC
Ct value	19.215	19.277	19.613	19.559			22.324	21.973	21.355	21.934
	18.988	18.988	19.512	19.441			22.801	21.879	22.27	22.09
	19.043	19.246	19.566	20.199			22.699	22.207	21.207	22.418
Ct value	23.957	23.762		24.176			24.121	24.035	23.613	24.285
	24.121	23.801	24.34	23.902			23.801	23.465	23.738	24.332
	24.629	23.73	24.535	24.004			24.043	23.668	23.715	24.27
Ct value	22.441	21.918	22.348	22.113			26.52	25.051	24.488	25.41
	22.449	21.715	22.871	22.246			25.863	25.676	24.832	25.293
	22.535	21.73	22.629	22.426			25.965	25.098	24.668	25.293
Fold change in gene transcription level
IBA	bamB			exbB			exbD			mscS			ompC			ompA			ompF			osmB			waaA			tolC
	0 mg/L (Control group)	20 mg/L (Treatment group)		0 mg/L (Control group)	20 mg/L (Treatment group)		0 mg/L (Control group)	20 mg/L (Treatment group)		0 mg/L (Control group)	20 mg/L (Treatment group)		0 mg/L (Control group)	20 mg/L (Treatment group)		0 mg/L (Control group)	20 mg/L (Treatment group)		0 mg/L (Control group)	20 mg/L (Treatment group)		0 mg/L (Control group)	20 mg/L (Treatment group)		0 mg/L (Control group)	20 mg/L (Treatment group)		0 mg/L (Control group)	20 mg/L (Treatment group)
	0.79655	2.24934		1.11466	1.55394		1.32648	1.22995		0.988177	1.10919		0.846191	1.40288		0.675422	1.56902		0.807619	2.89872		1.06183	1.70258		0.73893	1.75383		1.14795	1.21424
	1.07488	1.84698		0.861307	1.01321		0.781836	0.748775		1.19155	1.33995		1.09333	1.73194		1.08212	1.63943		1.38327	2.79093		0.936741	1.30109		1.00941	1.68278		0.945548	0.986498
	1.12858	1.54204		1.02404	1.22004		0.891684	0.763449		0.820272	0.946172		1.06048	1.5685		1.24246	1.4813		0.809113	1.62986		1.00143	1.27079		1.25166	2.68052		0.906506	1.14186
Average	1	1.87945		1	1.2624		1	0.914059		1	1.13177		1	1.56777		1	1.56325		1	2.43984		1	1.42482		1	2.03904		1	1.1142
DS	bamB			exbB			exbD			mscS			ompC			ompA			ompF			osmB			waaA			tolC
	0 mg/L (Control group)	20 mg/L (Treatment group)		0 mg/L (Control group)	20 mg/L (Treatment group)		0 mg/L (Control group)	20 mg/L (Treatment group)		0 mg/L (Control group)	20 mg/L (Treatment group)		0 mg/L (Control group)	20 mg/L (Treatment group)		0 mg/L (Control group)	20 mg/L (Treatment group)		0 mg/L (Control group)	20 mg/L (Treatment group)		0 mg/L (Control group)	20 mg/L (Treatment group)		0 mg/L (Control group)	20 mg/L (Treatment group)		0 mg/L (Control group)	20 mg/L (Treatment group)
	0.971384	2.78198		0.9133	3.13941		0.928467	1.26189		0.870356	1.49072		0.913395	1.52765		1.01814	1.26453		0.921181	1.6154		1.2347	1.97087		1.08035	1.59789		0.895286	1.95263
	0.775275	1.58258		1.23927	2.94206		0.933199	1.65396		1.24632	2.13072		0.990557	1.61849		0.93364	1.44287		1.20127	3.14318		1.21517	2.47055		0.962485	1.98458		1.45205	2.65876
	1.25334	2.22393		0.847427	1.99976		1.13833	1.31868		0.883322	2.15001		1.09605	1.20384		1.04822	1.45056		0.877552	2.32553		0.550124	2.94547		0.957162	2.7616		0.652668	1.85929
Average	1	2.19617		1	2.69374		1	1.41151		1	1.92382		1	1.44999		1	1.38599		1	2.36137		1	2.46229		1	2.11469		1	2.1569

## Sheet: Figure5
IBA	Target gene groups				Internal reference gene groups
1	0 mg/L	4 mg/L	20 mg/L	100 mg/L	0 mg/L	4 mg/L	20 mg/L	100 mg/L
Ct value	13.559	13.285	12.715	13.371	11.199	11.371	10.777	11.215
	13.535	13.176	12.48	13.059	11.191	11.473	10.996	11.395
	13.762	13.293	12.551	13.207	11.012	11.09	10.48	10.949
Average	13.6187	13.2513	12.582	13.2123	11.134	11.3113	10.751	11.1863
2
Ct value	18.527	18.793	16.613	17.73	15.902	16.582	15.238	15.73
	18.402	18.191	16.176	17.324	15.723	16.418	15.121	15.566
	18.152	18.949	16.895	17.895	15.598	16.387	15.184	15.934
Average	18.3603	18.6443	16.5613	17.6497	15.741	16.4623	15.181	15.7433
3
Ct value	14.738	13.41	13.402	13.309	11.527	11.449	11.262	11.09
	14.238	13.988	13.191	13.223	11.355	11.449	11.246	11.113
	14.238	13.684	13.285	13.27	11.23	11.199	11.184	11.066
Average	14.4047	13.694	13.2927	13.2673	11.3707	11.3657	11.2307	11.0897
IBA
	0 mg/L (Control group)	4 mg/L (Treatment group)	20 mg/L (Treatment group)	100 mg/L (Treatment group)
Fold change in plasmid copy number	1.15642	1.68685	1.81923	1.58923
	1.05336	1.42635	2.48629	1.72668
	0.790222	1.28877	1.55007	1.43064
Average	1	1.46732	1.95186	1.58218
DS	Target gene groups				Internal reference gene groups
1	0 mg/L	4 mg/L	20 mg/L	100 mg/L	0 mg/L	4 mg/L	20 mg/L	100 mg/L
Ct value	14.254	13.129	13.027	13.293	12.285	12.285	11.512	11.285
	13.863	13.066	13.113	13.059	12.215	11.551	11.652	11.426
	14.301	13.16	12.973	13.043	11.934	11.77	11.238	11.457
Average	14.1393	13.1183	13.0377	13.1317	12.1447	11.8687	11.4673	11.3893
2
Ct value	13.004	12.605	12.777	12.348	10.996	11.16	11.277	10.871
	12.934	12.426	12.73	12.379	11.027	10.973	11.23	10.824
	13.082	12.59	12.926	12.363	10.918	10.605	10.793	10.637
Average	13.0067	12.5403	12.811	12.3633	10.9803	10.9127	11.1	10.7773
3
Ct value	14.129	12.996	12.895	13.23	11.762	11.41	11.887	11.488
	13.637	13.418	12.66	13.184	11.715	11.379	11.543	11.145
	13.676	12.738	12.746	13.27	11.918	11.277	11.207	11.238
Average	13.814	13.0507	12.767	13.228	11.7983	11.3553	11.5457	11.2903
DS
	0 mg/L (Control group)	4 mg/L (Treatment group)	20 mg/L (Treatment group)	100 mg/L (Treatment group)
Fold change in plasmid copy number	1.0122	1.69642	1.35833	1.20566
	0.990225	1.3054	1.23214	1.34365
	0.997574	1.24559	1.73007	1.05299
Average	1	1.41581	1.44018	1.20077

## Sheet: Figure6
IBA	Target gene groups		Internal reference groups			DS	Target gene groups		Internal reference groups
fimC	0 mg/L	20 mg/L	0 mg/L	20 mg/L		fimC	0 mg/L	20 mg/L	0 mg/L	20 mg/L
Ct value	32.363	31.637	22.949	23.48		Ct value	28.973	28.238	21.746	21.504
	31.738	31.793	22.934	23.676			28.902	28.504	21.73	21.395
	31.504	31.715	22.754	23.434			28.645	28.504	21.809	21.629
Ct value	28.277	28.098	19.613	19.559		Ct value	29.09	29.285	21.871	22.012
	28.184	28.09	19.512	19.441			29.082	28.512	21.832	22.137
	28.629	28.094	19.566	20.199			28.809	28.934	22.059	22.332
Ct value	26.754	26.418	17.801	18.27		Ct value	28.473	28.324	21.777	21.699
	27.246	26.629	17.973	18.285			29.121	28.879	21.605	21.285
	27.051	26.848	17.871	18.035			29.051	27.871	21.73	21.348
fimD						fimD
Ct value	31.059	29.27	19.613	19.559		Ct value	31.309	29.605	22.34	21.785
	30.699	29.098	19.512	19.441			31.02	29.613	22.699	21.512
	31.145	29.449	19.566	20.199			31.465	29.676	22.129	21.762
Ct value	28.512	28.035	17.652	17.965		Ct value	28.348	27.879	19.473	20.082
	28.691	27.824	17.652	17.809			27.551	28.184	19.395	20.105
	28.723	28.137	17.504	18.043			27.801	27.957	19.293	20.113
Ct value	28.738	27.676	17.801	18.27		Ct value	28.168	28.387	19.66	20.332
	28.926	27.879	17.973	18.285			28.152	27.949	19.621	20.457
	28.988	27.957	17.871	18.035			28.09	28.207	19.418	20.332
fimG						fimG
Ct value	24.824	24.449	18.449	18.785		Ct value	29.723	28.191	24.105	23.824
	25.238	24.434	18.652	18.754			29.793	28.527	23.988	23.91
	24.676	24.168	18.621	18.746			29.48	28.426	24.152	24.02
Ct value	24.457	24.191	17.801	18.27		Ct value	25.309	25.277	19.473	20.082
	24.434	24.254	17.973	18.285			25.426	25.34	19.395	20.105
	24.785	24.317	17.871	18.035			25.262	25.105	19.293	20.113
Ct value	28.996	29.043	22.949	23.48		Ct value	27.957	25.934	22.223	20.832
	29.473	29.316	22.934	23.676			28.191	25.957	22.254	20.871
	28.941	28.949	22.754	23.434			28.066	25.902	22.012	20.988
fimH						fimH
Ct value	28.816	28.395	23.637	23.527		Ct value	29.059	30.426	20.84	23.488
	28.941	28.035	23.613	23.379			29.004	30.254	21.668	23.605
	28.785	28.441	23.957	23.324			29.504	30.605	21.27	23.746
Ct value	27.895	27.957	22.949	23.48		Ct value	28.184	27.879	20.934	21.121
	28.191	28.113	22.934	23.676			27.934	27.652	20.965	21.215
	28.16	28.254	22.754	23.434			27.957	27.816	21.113	21.152
Ct value	28.684	28.996	23.77	24.566		Ct value	30.621	31.941	23.316	25.051
	28.715	28.949	23.66	24.699			30.723	31.965	23.957	25.098
	28.605	28.785	23.402	24.48			30.84	31.691	23.066	24.98
fimI						fimI
Ct value	32.676	31.574	24.34	24.176		Ct value	31.441	30.316	25.035	24.152
	32.254	32.16	24.535	23.902			31.691	29.809	24.941	23.863
	32.309	31.855		24.004			31.793	29.832	25.129	23.918
Ct value	27.434	27.363	19.613	19.559		Ct value	25.387	25.191	19.184	18.887
	27.738	27.52	19.512	19.441			25.316	25.168	19.129	18.691
	27.723	27.59	19.566	20.199			25.543	25.379	19.324	18.934
Ct value	25.473	25.598	17.652	17.965		Ct value	25.691	25.105	19.238	18.988
	25.465	25.574	17.652	17.809			25.207	25.16	19.121	18.855
	25.395	25.621	17.504	18.043			25.512	25.246	19.215	18.941
yehB						yehB
Ct value	32.168	30.91	22.348	22.113		Ct value	29.02	28.254	21.23	21.355
	32.676	31.105	22.871	22.246			28.988	28.246	21.16	21.23
	31.277	30.777	22.629	22.426			28.887	28.41	21.238	21.262
Ct value	29.426	28.527	19.613	19.559		Ct value	32.449	31.66	25.035	24.152
	28.895	28.395	19.512	19.441			32.824	30.949	24.941	23.863
	29.137	28.082	19.566	20.199			33.16	30.738	25.129	23.918
Ct value	27.902	27.574	17.801	18.27		Ct value	28.746	28.035	20.934	21.121
	27.785	27.543	17.973	18.285			28.504	28.105	20.965	21.215
	27.684	27.348	17.871	18.035			28.559	28.004	21.113	21.152
yfcD						yfcD
Ct value	24.395	23.707	20.949	21.145		Ct value	26.73	27.293	23.316	25.051
	24.113	23.785	20.504	21.051			26.598	27.348	23.957	25.098
	24.168	23.52	20.801	21.105			26.777	27.605	23.066	24.98
Ct value	25.605	25.074	22.348	22.113		Ct value	25.613	23.246	22.223	20.832
	25.668	25.176	22.871	22.246			25.309	23.152	22.254	20.871
	25.73	25.301	22.629	22.426			25.457	23.332	22.012	20.988
Ct value	23.613	22.566	19.613	19.559		Ct value	22.66	22.027	19.66	20.332
	23.52	22.426	19.512	19.441			22.988	22.105	19.621	20.457
	23.34	22.473	19.566	20.199			23.082	22.309	19.418	20.332
Fold change in gene transcription level
IBA	fimC			fimD			fimG			fimH			fimI			yehB			yfcD
		0 mg/L (Control group)	20 mg/L (Treatment group)		0 mg/L (Control group)	20 mg/L (Treatment group)		0 mg/L (Control group)	20 mg/L (Treatment group)		0 mg/L (Control group)	20 mg/L (Treatment group)		0 mg/L (Control group)	20 mg/L (Treatment group)		0 mg/L (Control group)	20 mg/L (Treatment group)		0 mg/L (Control group)	20 mg/L (Treatment group)
		0.985463	1.72095		0.831343	3.02762		1.05311	1.77111		0.915529	1.23771		0.988435	1.089		1.15076	1.94252		0.977057	1.82789
		1.12392	1.52331		1.07042	2.11089		0.832962	1.27986		0.989664	1.52627		1.08452	1.105		1.02664	2.03533		1.30935	1.43248
		0.890615	1.44714		1.09823	2.82226		1.11393	1.79086		1.09481	1.81463		0.927049	1.13057		0.822598	1.2616		0.713597	1.6079
average		1	1.5638		1	2.65359		1	1.61395		1	1.52621		1	1.10819		1	1.74648		1	1.62276
DS	fimC			fimD			fimG			fimH			fimI			yehB			yfcD
		0 mg/L (Control group)	20 mg/L (Treatment group)		0 mg/L (Control group)	20 mg/L (Treatment group)		0 mg/L (Control group)	20 mg/L (Treatment group)		0 mg/L (Control group)	20 mg/L (Treatment group)		0 mg/L (Control group)	20 mg/L (Treatment group)		0 mg/L (Control group)	20 mg/L (Treatment group)		0 mg/L (Control group)	20 mg/L (Treatment group)
		1.02139	1.15099		0.85205	1.62376		0.92964	1.70418		1.05775	1.45398		1.14865	0.960334		0.967519	1.60996		1.03009	1.8997
		1.02517	1.28242		1.09531	1.66749		1.16426	2.53106		0.675021	1.46139		1.03045	1.05673		0.953979	1.48455		1.001	1.93425
		0.953433	1.14462		1.05264	1.78634		0.906101	1.58273		1.26722	1.67366		0.820898	1.2431		1.0785	1.76871		0.968912	2.87741
average		1	1.19268		1	1.69253		1	1.93932		1	1.52967		1	1.08672		1	1.62108		1	2.23712
IBA	Target gene groups		Internal reference groups				DS	Target gene groups		Internal reference groups
atpA	0 mg/L	20 mg/L	0 mg/L	20 mg/L			atpA	0 mg/L	20 mg/L	0 mg/L	20 mg/L
Ct value	24.168	24.051	23.23	24.035			Ct value	24.41	24.668	23.426	24.074
	24.309	23.91	23.168	23.926				24.77	24.504	23.348	24.027
	24.348	24.004	23.137	23.863				24.23	24.52	23.426	24.223
Ct value	18.652	18.246	17.652	17.965			Ct value	26.527	23.879	25.074	23.191
	18.629	18.059	17.652	17.809				26.238	24.02	25.184	23.324
	18.645	18.16	17.504	18.043				26.113	23.598
Ct value	20.41	19.855	19.598	19.652			Ct value	19.637	20.316	18.73	19.09
	20.473	19.895	19.723	19.699				19.621	19.613	18.598	19.191
	20.09	19.996	19.48	19.754				19.715	19.629	18.926	19.074
atpB							atpB
Ct value	26.254	26.949	22.949	23.48			Ct value	25.777	24.035	22.34	21.785
	26.941	26.949	22.934	23.676				25.949	24.223	22.699	21.512
	27.145	26.559	22.754	23.434				26.105	24.527	22.129	21.762
Ct value	23.613	23.543	19.598	19.652			Ct value	28.215	25.012	25.074	23.191
	23.895	23.371	19.723	19.699				27.809	24.902	25.184	23.324
	23.629	23.527	19.48	19.754				28.059	25.16
Ct value	23.637	23.395	19.574	19.84			Ct value	27.066	25.926	23.293	23.746
	23.98	23.277	19.668	19.715				26.965	26.027	24.105	23.598
	23.652	23.09	19.738	19.645				27.168	25.848	24.012	23.996
atpE							atpE
Ct value	19.668	19.691	17.652	17.965			Ct value	25.691	22.988	22.223	20.832
	19.84	19.52	17.652	17.809				25.895	22.473	22.254	20.871
	19.746	19.613	17.504	18.043				25.879	22.543	22.012	20.988
Ct value	21.559	21.152	19.598	19.652			Ct value	27.426	25.699	23.293	23.746
	21.457	21.41	19.723	19.699				27.535	26.145	24.105	23.598
	21.441	21.449	19.48	19.754				27.59	25.895	24.012	23.996
Ct value	21.668	21.16	19.574	19.84			Ct value	27.855	25.316	25.074	23.191
	21.754	21.363	19.668	19.715				27.848	25.012	25.184	23.324
	21.504	21.316	19.738	19.645				27.832	25.324
atpF							atpF
Ct value	23.691	22.598	24.34	24.176			Ct value	20.02	19.965	21.23	21.355
	23.746	22.832	24.535	23.902				20.02	20.02	21.16	21.23
	23.91	23.129		24.004				20.129	20.129	21.238	21.262
Ct value	19.02	18.332	19.613	19.559			Ct value	18.762	19.418	19.66	20.332
	19.434	18.012	19.512	19.441				18.676	19.48	19.621	20.457
	19.129	18.199	19.566	20.199				18.605	19.395	19.418	20.332
Ct value	23.98	22.73	23.77	24.566			Ct value	22.457	23.152	23.426	24.074
	23.496	22.996	23.66	24.699				22.426	22.949	23.348	24.027
	23.426	22.918	23.402	24.48				22.598	23.277	23.426	24.223
atpG							atpG
Ct value	22.941	22.129	20.371	21.223			Ct value	26.816	24.793	24.105	23.824
	22.715	22.051	20.66	21.246				26.879	24.863	23.988	23.91
	22.848	22.121	20.48	21.09				26.637	24.879	24.152	24.02
Ct value	26.637	24.762	23.23	24.035			Ct value	25.832	24.402	23.293	23.746
	26.48	24.855	23.168	23.926				25.879	24.465	24.105	23.598
	26.27	25.121	23.137	23.863				25.965	24.637	24.012	23.996
Ct value	19.668	19.691	17.652	17.965			Ct value	26.691	25.301	23.426	24.074
	19.84	19.52	17.652	17.809				26.816	25.441	23.348	24.027
	19.746	19.613	17.504	18.043				26.16	25.691	23.426	24.223
atpH							atpH
Ct value	21.152	21.559	19.598	19.652			Ct value	24.77	23.41	24.105	23.824
	21.457	21.41	19.723	19.699				25.066	23.598	23.988	23.91
	21.441	21.449	19.48	19.754				25.074	23.387	24.152	24.02
Ct value	19.09	19.145	17.652	17.965			Ct value	24.473	23.27	23.293	23.746
	18.676	18.988	17.652	17.809				24.551	23.184	24.105	23.598
	19.168	18.887	17.504	18.043				24.551	22.918	24.012	23.996
Ct value	20.574	20.723	19.613	19.559			Ct value	23.52	24.629	23.316	25.012
	20.777	20.645	19.512	19.441				23.715	24.621	23.957	25.309
	20.707	20.652	19.566	20.199				24.043	24.551	23.066	25.043
IBA	atpA			atpB			atpE			atpF			atpG			atpH
		0 mg/L (Control group)	20 mg/L (Treatment group)		0 mg/L (Control group)	20 mg/L (Treatment group)		0 mg/L (Control group)	20 mg/L (Treatment group)		0 mg/L (Control group)	20 mg/L (Treatment group)		0 mg/L (Control group)	20 mg/L (Treatment group)		0 mg/L (Control group)	20 mg/L (Treatment group)
		0.899474	1.86196		1.09597	1.67505		0.902877	1.25899		1.22695	1.75838		1.13153	3.02152		0.781057	0.769593
		0.935939	1.65613		0.946848	1.19295		1.08368	1.28872		1.00643	2.28455		0.584501	2.9038		1.01244	1.2531
		1.16459	1.65881		0.957186	1.42656		1.01345	1.37072		0.766618	2.53195		1.28397	1.79039		1.2065	1.36873
average		1	1.72564		1	1.43152		1	1.30614		1	2.19163		1	2.57191		1	1.13047
DS	atpA			atpB			atpE			atpF			atpG			atpH
		0 mg/L (Control group)	20 mg/L (Treatment group)		0 mg/L (Control group)	20 mg/L (Treatment group)		0 mg/L (Control group)	20 mg/L (Treatment group)		0 mg/L (Control group)	20 mg/L (Treatment group)		0 mg/L (Control group)	20 mg/L (Treatment group)		0 mg/L (Control group)	20 mg/L (Treatment group)
		0.981268	1.50183		0.789658	1.55649		0.772266	2.85766		1.12212	1.19546		0.923056	3.14521		0.830454	2.10425
		0.919584	1.38308		1.24398	2.7254		0.743379	2.22351		0.932105	0.969893		1.4059	3.62712		0.932153	2.42218
		1.09915	1.23832		0.96636	2.08488		1.48436	2.50707		0.945772	0.9967		0.671049	2.31416		1.23739	2.2058
average		1	1.37441		1	2.12226		1	2.52941		1	1.05402		1	3.02883		1	2.24408
IBA	Target gene groups		Internal reference groups				DS	Target gene groups		Internal reference groups
T4CP	0 mg/L	20 mg/L	0 mg/L	20 mg/L			T4CP	0 mg/L	20 mg/L	0 mg/L	20 mg/L
Ct value	28.895	27.746	24.629	24.379			Ct value	27.598	27.98	21.613	21.902
	29.09	27.676	24.535	24.473				27.824	27.98	21.59	21.816
	29.301	27.754	24.652	24.277				27.895	27.918	21.762	21.855
Ct value	28.652	26.418	24.027	23.77			Ct value	29.574	28.41	22.723	21.809
	28.527	26.473	24.262	23.902				29.199	26.738	22.949	22.129
	28.848	26.527						29.09	26.66
Ct value	26.926	25.348	22.629	21.816			Ct value	30.176	28.457	22.652	22.293
	26.785	25.324	22.52	21.699				29.895	28.473	23.309	22.512
	27.098	25.012	22.535	21.582				29.676	28.066	22.715	23.824
virB1	30.363	29.191	24.629	24.379			virB1	28.949	28.746	21.613	21.902
Ct value	30.152	28.98	24.535	24.473			Ct value	29.035	28.504	21.59	21.816
	30.215	28.879	24.652	24.277				29.223	28.637	21.762	21.855
	28.629	26.059	22.332	21.16				26.395	25.941	18.543	18.645
Ct value	29.02	25.777	22.91	21.027			Ct value	25.98	25.738	18.52	18.77
	29.043	26.004	22.027	20.949				26.199	25.621	18.363	18.684
	28.371	26.09	22.629	21.816				26.309	26.176	18.84	18.91
Ct value	28.465	26.199	22.52	21.699			Ct value	26.207	25.785	18.723	19.121
	28.496	26.066	22.535	21.582				26.121	25.902	18.629	19.027
virB2	28.754	27.98	24.629	24.379			virB2	28.418	27.457	21.457	22.191
Ct value	28.848	27.91	24.535	24.473			Ct value	27.691	27.52	21.66	22.176
	28.949	27.816	24.652	24.277				27.809	27.668	21.699
	27.449	25.824	22.629	21.816				28.277	26.621	21.613	21.902
Ct value	27.566	25.285	22.52	21.699			Ct value	28.41	26.551	21.59	21.816
	27.512	25.543	22.535	21.582				27.801	26.746	21.762	21.855
	27.426	24.348	22.332	21.16				28.949	28.082	22.652	22.293
Ct value	27.074	24.316	22.91	21.027			Ct value	28.996	27.918	23.309	22.512
	27.121	24.949	22.027	20.949				29.191	27.738	22.715	23.824
virB3	28.512	27.777	24.629	24.379			virB3	28.949	28.082	21.613	21.902
Ct value	28.637	27.551	24.535	24.473			Ct value	28.996	27.918	21.59	21.816
	28.488	27.645	24.652	24.277				29.191	27.738	21.762	21.855
	29.457	27.074	24.027	23.77				31.496	29.105	23.871	23.98
Ct value	28.949	26.902	24.262	23.902			Ct value	31.551	29.41	24.027	23.84
	28.793	26.988						31.363	29.246	23.988	23.926
	27.09	25.324	22.629	21.816				30.051	27.473	22.723	21.809
Ct value	27.246	25.449	22.52	21.699			Ct value	30.387	27.879	22.949	22.129
	27.098	25.277	22.535	21.582				30.402	27.605
virB4	29.348	27.504	24.629	24.379			virB4	33.051	32.113	23.871	23.98
Ct value	29.066	27.473	24.535	24.473			Ct value	32.91	31.949	24.027	23.84
	29.145	27.707	24.652	24.277				32.895	31.676	23.988	23.926
	29.559	28.902	24.027	23.77				30.934	30.738	22.652	22.293
Ct value	29.098	28.395	24.262	23.902			Ct value	31.41	30.176	23.309	22.512
	29.543	28.207						30.832	30.402	22.715	23.824
	26.855	25.965	22.629	21.816				31.137	29.871	22.723	21.809
Ct value	26.848	25.199	22.52	21.699			Ct value	31.074	29.98	22.949	22.129
	26.863	25.348	22.535	21.582				31.738	29.762
virB5	29.996	27.168	24.629	24.379			virB5	25.762	25.41	18.738	18.855
Ct value	29.816	27.027	24.535	24.473			Ct value	25.652	25.355	19.113	18.926
	29.707	27.16	24.652	24.277				26.082	25.324	19.285	18.973
	28.324	26.566	24.027	23.77				25.926	25.473	18.84	18.91
Ct value	28.387	26.441	24.262	23.902			Ct value	25.457	25.559	18.723	19.121
	28.512	26.785						25.496	25.785	18.629	19.027
	26.66	25.207	22.629	21.816				25.605	25.176	18.543	18.645
Ct value	26.613	25.113	22.52	21.699			Ct value	25.73	24.887	18.52	18.77
	26.902	25.238	22.535	21.582				25.535	25.332	18.363	18.684
virB6	29.207	27.371	24.629	24.379			virB6	30.176	29.309	23.871	23.98
Ct value	28.973	27.535	24.535	24.473			Ct value	30.41	29.449	24.027	23.84
	29.574	27.512	24.652	24.277				30.629	29.348	23.988	23.926
	28.418	26.574	24.027	23.77				27.629	27.645	21.441	21.598
Ct value	28.73	26.559	24.262	23.902			Ct value	27.746	27.113	21.277	21.496
	29.176	26.379						27.66	27.145	21.34	21.66
	26.91	25.301	22.629	21.816				29.605	28.574	22.652	22.293
Ct value	26.926	25.191	22.52	21.699			Ct value	29.504	29.129	23.309	22.512
	26.707	25.293	22.535	21.582				29.496	28.645	22.715	23.824
virB7	32.91	30.988	24.027	23.77			virB7	28.191	25.184	23.121	22.496
Ct value	33.348	31.254	24.262	23.902			Ct value	28.582	25.129	23.176	22.504
		30.988						28.691	25.09	23.082	22.707
	26.895	26.434	18.457	18.559				27.652	25.613	22.652	22.293
Ct value	27.348	26.645	18.566	18.793			Ct value	27.355	25.598	23.309	22.512
	26.895	26.293	18.613	18.504				27.355	25.371	22.715	23.824
	26.738	26.02	19.121	18.941				26.918	24.91	22.535	22.559
Ct value	26.707	26.082	19.082	19.105			Ct value	27.043	25.012	22.379	22.434
	27.027	26.098	19.082	18.965				26.895	25.02	22.84	22.449
virB8	28.301	27.566	24.629	24.379			virB8	30.441	28.324	23.121	22.496
Ct value	28.121	27.246	24.535	24.473			Ct value	30.59	28.168	23.176	22.504
	28.598	27.145	24.652	24.277				30.191	28.324	23.082	22.707
	27.605	26.832	24.027	23.77				28.488	27.066	21.441	21.598
Ct value	27.652	26.613	24.262	23.902			Ct value	28.27	27.074	21.277	21.496
	27.824	26.746						28.184	27.23	21.34	21.66
	26.176	25.066	22.629	21.816				30.082	29.309	23.871	23.98
Ct value	26.348	24.988	22.52	21.699			Ct value	30.41	29.262	24.027	23.84
	26.449	25.176	22.535	21.582				30.348	29.082	23.988	23.926
virB9							virB9
Ct value	29.816	27.715	24.629	24.379			Ct value	30.293	29.793	21.441	21.598
	29.379	27.418	24.535	24.473				30.074	29.738	21.277	21.496
	29.84	27.363	24.652	24.277				29.887	29.723	21.34	21.66
Ct value	28.176	27.215	24.027	23.77			Ct value	32.254	30.684	23.121	22.496
	28.418	27.121	24.262	23.902				32.207	31.473	23.176	22.504
	27.887	27.652						31.871	30.879	23.082	22.707
Ct value	27.207	25.746	22.629	21.816			Ct value	27.184	27.176	18.543	18.645
	26.863	25.191	22.52	21.699				27.199	27.332	18.52	18.77
	26.965	24.996	22.535	21.582				27.168	27.137	18.363	18.684
virB10							virB10
Ct value	34.02	31.918	24.629	24.379			Ct value	33.426	30.801	23.121	22.496
	33.465	31.871	24.535	24.473				33.02	31.152	23.176	22.504
	32.457	31.957	24.652	24.277				32.473	31.324	23.082	22.707
Ct value	33.332	31.051	24.027	23.77			Ct value	30.762	30.004	21.441	21.598
	33.254	31.543	24.262	23.902				30.379	30.52	21.277	21.496
	32.613	30.965						31.168	30.129	21.34	21.66
Ct value	30.879	29.535	22.629	21.816			Ct value	32.371	31.73	22.535	22.559
	31.309	29.707	22.52	21.699				32.863	31.348	22.379	22.434
	31.551	30.254	22.535	21.582				31.973	31.996	22.84	22.449
virB11							virB11
Ct value	30.918	28.309	24.629	24.379			Ct value	27.652	27.527	18.543	18.645
	30.957	27.809	24.535	24.473				27.52	27.668	18.52	18.77
	30.41	27.902	24.652	24.277				27.77	27.605	18.363	18.684
														v
Ct value	30.816	28.027	24.027	23.77			Ct value	27.895	27.738	18.84	18.91
	30.293	28.137	24.262	23.902				27.855	27.98	18.723	19.121
	30.207	28.051						28.23	27.66	18.629	19.027
Ct value	28.449	26.301	22.629	21.816			Ct value	28.441	27.379	18.738	18.855
	28.348	26.168	22.52	21.699				27.996	27.348	19.113	18.926
	28.496	25.793	22.535	21.582				27.91	27.527	19.285	18.973
virD4							virD4	27.418	26.355	22.652	22.293
Ct value	28.27	27.418	24.629	24.379			Ct value	27.48	26.488	23.309	22.512
	28.348	27.754	24.535	24.473				27.41	26.566	22.715	23.824
	28.379	27.527	24.652	24.277
Ct value	28.137	26.738	24.027	23.77			Ct value	27.949	26.723	22.535	22.559
	27.754	26.707	24.262	23.902				27.598	26.574	22.379	22.434
	28.02	27.027						27.668	26.754	22.84	22.449
Ct value	26.355	25.098	22.629	21.816			Ct value	28.137	26.277	23.121	22.496
	26.488	25.176	22.52	21.699				27.754	26.355	23.176	22.504
	26.566	25.348	22.535	21.582				27.527	26.02	23.082	22.707
Fold change in gene transcription level
IBA	T4CP			virB1			VirB2			virB3			virB4			virB5			virB6			virB7			virB8			virB9			virB10			virB11			virD4
		0 mg/L (Control group)	20 mg/L (Treatment group)		0 mg/L (Control group)	20 mg/L (Treatment group)		0 mg/L (Control group)	20 mg/L (Treatment group)		0 mg/L (Control group)	20 mg/L (Treatment group)		0 mg/L (Control group)	20 mg/L (Treatment group)		0 mg/L (Control group)	20 mg/L (Treatment group)		0 mg/L (Control group)	20 mg/L (Treatment group)		0 mg/L (Control group)	20 mg/L (Treatment group)		0 mg/L (Control group)	20 mg/L (Treatment group)		0 mg/L (Control group)	20 mg/L (Treatment group)		0 mg/L (Control group)	20 mg/L (Treatment group)		0 mg/L (Control group)	20 mg/L (Treatment group)		0 mg/L (Control group)	20 mg/L (Treatment group)
		0.982047	2.16575		0.698895	2.07937		1.30283	2.145		1.39741	2.20649		0.920975	1.465		0.592788	3.33554		0.910701	2.66607		0.64129	2.14783		0.962228	1.66607		0.649272	2.50978		1.04196	2.344		0.958864	4.11549		1.06546	1.43311
		0.954421	3.54847		1.24788	2.49173		0.896668	2.19514		0.707721	2.41343		0.775967	1.93263		1.16212	2.75221		0.920751	3.58768		1.31271	1.85302		1.09426	1.72283		1.35103	1.94068		0.898841	2.67148		0.871495	3.72971		0.994917	1.77828
		1.06353	1.91171		1.05322	2.90421		0.800504	1.71117		0.894872	1.70774		1.30306	1.8288		1.24509	1.99021		1.16855	1.92971		1.046	1.86032		0.943515	1.23238		0.999696	1.78744		1.0592	1.72744		1.16964	3.26571		0.939619	1.23984
average		1	2.54198		1	2.49177		1	2.0171		1	2.10922		1	1.74215		1	2.69265		1	2.72782		1	1.95373		1	1.54043		1	2.0793		1	2.24764		1	3.70364		1	1.48374
DS	T4CP			virB1			VirB2			virB3			virB4			virB5			virB6			virB7			virB8			virB9			virB10			virB11			virD4
		0 mg/L (Control group)	20 mg/L (Treatment group)		0 mg/L (Control group)	20 mg/L (Treatment group)		0 mg/L (Control group)	20 mg/L (Treatment group)		0 mg/L (Control group)	20 mg/L (Treatment group)		0 mg/L (Control group)	20 mg/L (Treatment group)		0 mg/L (Control group)	20 mg/L (Treatment group)		0 mg/L (Control group)	20 mg/L (Treatment group)		0 mg/L (Control group)	20 mg/L (Treatment group)		0 mg/L (Control group)	20 mg/L (Treatment group)		0 mg/L (Control group)	20 mg/L (Treatment group)		0 mg/L (Control group)	20 mg/L (Treatment group)		0 mg/L (Control group)	20 mg/L (Treatment group)		0 mg/L (Control group)	20 mg/L (Treatment group)
		0.625973	1.80897		0.879968	1.37986		0.887428	2.9357		0.958363	4.31186		0.715442	1.42363		0.863124	1.41779		1.01513	2.01578		0.633866	4.4033		0.714728	2.13386		1.05039	1.5543		0.890941	2.22952		0.935316	1.31299		0.989223	2.08836
		1.41929	3.15252		1.08487	1.69371		1.13448	2.46064		1.00183	3.39476		1.01859	1.52088		1.10878	1.40507		1.10114	1.67985		1.10337	4.14944		0.892011	2.39131		1.06776	1.2206		1.20003	2.06633		0.995983	1.20235		0.945643	1.71916
		0.954735	2.83073		1.03516	1.51207		0.978088	1.95957		1.0398	2.62377		1.26597	1.92462		1.0281	1.27395		0.883724	1.47257		1.26276	4.60729		1.39326	2.81695		0.881843	1.28336		0.909031	1.38453		1.0687	1.58688		1.06513	2.17704
average		1	2.59741		1	1.52855		1	2.45197		1	3.44347		1	1.62304		1	1.3656		1	1.72273		1	4.38668		1	2.44737		1	1.35275		1	1.89346		1	1.36741		1	1.99485

## Sheet: Supplementary Figure1
Time	The number of tranconjugatiant(102)							The number of Ricipent(106)								Conjugative transfer ratio (10-4)
6h	6	5	2	6	5	6		10	9	14	13	5	7			0.6	0.555556	0.142857	0.461538	1	0.857143	0.602849
12h	10	8	11	15	9	6		3	4	7	5	10	4			3.33333	2	1.57143	3	0.9	1.5	2.05079
	The number of tranconjugatiant(103)							The number of Ricipent(106)								Conjugative transfer ratio (10-3)
18h	15	21	12	8	13	4		4	6	4	2	3	2			3.75	3.5	3	4	4.33333	2	3.43056
24h	10	4	9	3	5	8		3	2	3	1	2	4			3.33333	2	3	3	2.5	2	2.63889

## Sheet: Supplementary Figure2
IBA
Concentration	The number of transconjugant(103)							The number of recipient(106)							Conjugative transfer ratio(10-3)
0 mg/L	17	23	24	27	57	28		10	14	10	14	31	15		1.7	1.64286	2.4	1.92857	1.83871	1.86667
0.16 mg/L	18	24	22	20	12	12		10	13	14	10	9	6		1.8	1.84615	1.57143	2	1.33333	2
0.8 mg/L	28	26	29	20	8	27		10	13	11	11	6	8		2.8	2	2.63636	1.81818	1.33333	3.375
4 mg/L	36	31	27	15	17	18		15	11	12	7	9	9		2.4	2.81818	2.25	2.14286	1.88889	2
20 mg/L	46	53	48	34	34	38		10	15	13	6	7	6		4.6	3.53333	3.69231	5.66667	4.85714	6.33333
100 mg/L	50	44	49	26	29	27		10	15	20	7	6	6		5	2.93333	2.45	3.71429	4.83333	4.5
300 mg/L	29	22	15	7	9	15		11	10	9	2	4	4		2.63636	2.2	1.66667	3.5	2.25	3.75
500 mg/L	8	8	10	4	2	2		7	12	8	12	6	8		1.14286	0.666667	1.25	0.333333	0.333333	0.25
Concentration	Conjugative transfer ratio (10-3)
0 mg/L	1.7	1.64286	2.4	1.92857	1.83871	1.86667	1.89613
0.16 mg/L	1.8	1.84615	1.57143	2	1.33333	2	1.75849
0.8 mg/L	2.8	2	2.63636	1.81818	1.33333	3.375	2.32715
4 mg/L	2.4	2.81818	2.25	2.14286	1.88889	2	2.24999
20 mg/L	4.6	3.53333	3.69231	5.66667	4.85714	6.33333	4.78046
100 mg/L	5	2.93333	2.45	3.71429	4.83333	4.5	3.90516
300 mg/L	2.63636	2.2	1.66667	3.5	2.25	3.75	2.66717
500 mg/L	1.14286	0.666667	1.25	0.333333	0.333333	0.25	0.662698
DS
Concentration	The number of transconjugant(103)							The number of recipient(106)							Conjugative transfer ratio(10-3)
0 mg/L	12	15	7	10	17	17		3	4	4	11	8	6		4	3.75	1.75	0.909091	2.125	2.83333
0.16 mg/L	8	9	8	31	23	20		4	3	2	9	5	7		2	3	4	3.44444	4.6	2.85714
0.8 mg/L	12	11	8	22	16	33		2	2	2	5	5	8		6	5.5	4	4.4	3.2	4.125
4 mg/L	8	13	8	27	39	25		2	2	1	8	6	8		4	6.5	8	3.375	6.5	3.125
20 mg/L	26	10	17	31	16	23		3	1	2	7	3	5		8.66667	10	8.5	4.42857	5.33333	4.6
100 mg/L	9	17	11	12	15	13		2	4	3	3	5	4		4.5	4.25	3.66667	4	3	3.25
300 mg/L	6	4	5	5	15	16		2	4	4	1	6	8		3	1	1.25	5	2.5	2
500 mg/L	6	9	10	14	13	16		3	4	4	5	4	6		2	2.25	2.5	2.8	3.25	2.66667
Concentration	Conjugative transfer ratio (10-3)
0 mg/L	4	3.75	1.75	0.909091	2.125	2.83333	2.56124
0.16 mg/L	2	3	4	3.44444	4.6	2.85714	3.31693
0.8 mg/L	6	5.5	4	4.4	3.2	4.125	4.5375
4 mg/L	4	6.5	8	3.375	6.5	3.125	5.25
20 mg/L	8.66667	10	8.5	4.42857	5.33333	4.6	6.92143
100 mg/L	4.5	4.25	3.66667	4	3	3.25	3.77778
500 mg/L	2	2.25	2.5	2.8	3.25	2.66667	2.57778

## Sheet: Supplementary Figure3
Conjugative time	Concentration of IBA	The number of Recipent (103)			The number of Transconjugants (103)			Conjugative transfer ratio (10-3)
14 h	Control group (0 mg/L)	10	7	8	10	9	11	1	0.777778	0.727273
	Treatment group (4 mg/L)	13	11	8	10	9	7	1.3	1.22222	1.14286
	Treatment group (20 mg/L)	15	18	10	11	8	4	1.36364	2.25	2.5
	Treatment group (100 mg/L)	11	10	17	8	9	10	1.375	1.11111	1.7
15 h	Control group (0 mg/L)	15	12	4	12	9	5	1.25	1.33333	0.8
	Treatment group (4 mg/L)	13	18	10	7	10	7	1.85714	1.8	1.42857
	Treatment group (20 mg/L)	15	17	20	8	7	7	1.875	2.42857	2.85714
	Treatment group (100 mg/L)	15	20	13	7	10	8	2.14286	2	1.625
16 h	Control group (0 mg/L)	13	15	16	11	10	13	1.18182	1.5	1.23077
	Treatment group (4 mg/L)	16	21	24	10	12	12	1.6	1.75	2
	Treatment group (20 mg/L)	36	21	32	12	8	11	3	2.625	2.90909
	Treatment group (100 mg/L)	28	34	17	10	14	9	2.8	2.42857	1.88889
17 h	Control group (0 mg/L)	19	13	14	15	15	12	1.26667	0.866667	1.16667
	Treatment group (4 mg/L)	28	24	21	15	11	8	1.86667	2.18182	2.625
	Treatment group (20 mg/L)	30	25	34	13	9	12	2.30769	2.77778	2.83333
	Treatment group (100 mg/L)	25	30	29	14	14	10	1.78571	2.14286	2.9
18 h	Control group (0 mg/L)	23	22	19	14	12	13	1.64286	1.83333	1.46154
	Treatment group (4 mg/L)	22	29	26	11	12	13	2	2.41667	2
	Treatment group (20 mg/L)	44	47	46	12	11	14	3.66667	4.27273	3.28571
	Treatment group (100 mg/L)	38	40	41	12	11	14	3.16667	3.63636	2.92857
IBA-recipient
Time	Control group (0 mg/L)			Treatment group (20 mg/L)
0 h	0.121	0.145	0.131	0.12	0.132	0.171
2 h	0.215	0.243	0.23	0.221	0.24	0.267
4 h	0.673	0.652	0.638	0.691	0.672	0.675
6 h	0.833	0.809	0.776	0.863	0.826	0.819
8 h	1.02	0.991	0.949	1.033	0.974	0.943
10 h	1.102	1.082	1.063	1.115	1.049	1.015
12h	1.171	1.158	1.138	1.178	1.128	1.104
14 h	1.208	1.199	1.186	1.214	1.156	1.147
16 h	1.257	1.247	1.238	1.269	1.217	1.203
18 h	1.239	1.241	1.234	1.243	1.204	1.191
20 h	1.221	1.23	1.222	1.227	1.231	1.218
22 h	1.214	1.225	1.215	1.222	1.232	1.223
24 h	1.186	1.201	1.187	1.192	1.202	1.198
IBA-donor
Time	Control group (0 mg/L)			Treatment group (20 mg/L)
0 h	0.056	0.06	0.06	0.078	0.057	0.056
2 h	0.082	0.089	0.092	0.101	0.075	0.08
4 h	0.19	0.203	0.204	0.21	0.193	0.214
6 h	0.52	0.532	0.525	0.537	0.529	0.538
8 h	0.807	0.805	0.818	0.832	0.801	0.787
10 h	1.004	0.995	1.013	1.013	1.005	0.982
12h	1.139	1.115	1.137	1.15	1.131	1.1
14 h	1.215	1.188	1.209	1.225	1.214	1.173
16 h	1.271	1.243	1.253	1.294	1.279	1.253
18 h	1.306	1.283	1.295	1.324	1.308	1.306
20 h	1.336	1.314	1.314	1.341	1.335	1.337
22 h	1.349	1.335	1.336	1.4	1.341	1.349
24 h	1.391	1.353	1.361	1.415	1.381	1.365
IBA-transconjugant
Time	Control group (0 mg/L)			Treatment group (20 mg/L)
0 h	0.093	0.068	0.084	0.078	0.093	0.072
2 h	0.17	0.147	0.171	0.154	0.158	0.144
4 h	0.703	0.692	0.677	0.673	0.672	0.674
6 h	0.952	0.959	0.954	0.935	0.95	0.937
8 h	1.112	1.119	1.13	1.094	1.123	1.11
10 h	1.21	1.213	1.228	1.203	1.206	1.207
12h	1.263	1.257	1.275	1.266	1.272	1.268
14 h	1.299	1.314	1.326	1.304	1.304	1.299
16 h	1.319	1.332	1.349	1.339	1.341	1.339
18 h	1.303	1.315	1.336	1.329	1.323	1.315
20 h	1.282	1.297	1.325	1.3	1.306	1.298
22 h	1.271	1.282	1.323	1.298	1.307	1.296
24 h	1.24	1.255	1.31	1.272	1.291	1.275

## Sheet: Supplementary Figure 4
IBA-recipent	Without saverage									IBA-With saverage
Concentration	0 mg/L	0.16 mg/L	0.8 mg/L	4 mg/L	20 mg/L	100 mg/L	300 mg/L	500 mg/L		Concentration	0 mg/L	0.16 mg/L	0.8 mg/L	4 mg/L	20 mg/L	100 mg/L	300 mg/L	500 mg/L
Relative fold of ROS production	1.17637	0.958641	1.15601	1.33013	1.59273	1.67351	1.75448	1.81906		Relative fold of ROS production	1.1571	1.2658	1.25482	1.32172	1.15705	1.28792	1.30517	1.54597
	0.990608	1.11477	1.15466	1.33505	1.63682	1.81163	1.93628	1.85634			1.19256	1.21022	1.30595	1.34734	1.19975	1.40303	1.32673	1.37016
	1.22307	1.0546	1.51771	1.41879	1.43354	1.92317	1.72719	1.6739			1.28266	1.25969	1.25322	1.24065	1.21716	1.31505	1.35635	1.40772
	0.852155	0.980059	1.1613	1.32347	1.37289	1.81206	1.98487	1.77272			0.821401	0.871479	0.924018	0.923399	0.875866	1.04647	1.22197	0.920738
	0.82973	1.0195	1.10282	1.29306	1.57247	1.53635	1.90922	1.91429			0.887722	0.868506	0.931389	0.887945	0.991009	0.961672	1.17283	1.08146
	0.928069	0.936744	1.12256	1.23468	1.44688	1.49241	1.86638	1.80628			0.855241	0.87178	0.871932	0.841133	0.896805	1.08424	1.04912	1.32033
IBA-recipent	without saverage
Concentration	0 mg/L	0.16 mg/L	0.8 mg/L	4 mg/L	20 mg/L	100 mg/L	300 mg/L	500 mg/L		Concentration	0 mg/L	0.16 mg/L	0.8 mg/L	4 mg/L	20 mg/L	100 mg/L	300 mg/L	500 mg/L	Concentration	0 mg/L	0.16 mg/L	0.8 mg/L	4 mg/L	20 mg/L	100 mg/L	300 mg/L	500 mg/L
Fluorescence intensity of ROS	27814	18512	26749	30722	33303	35344	36685	39020		OD600	0.562	0.459	0.55	0.549	0.497	0.502	0.497	0.536	Fluorescence intensity of ROS/OD600	49491.1	40331.2	48634.5	55959.9	67008	70406.4	73812.9	72798.5
	19296	21949	26232	29600	33123	41691	46433	42095			0.463	0.468	0.54	0.527	0.481	0.547	0.57	0.539		41676	46899.6	48577.8	56167	68862.8	76217.6	81461.4	78098.3
	28095	19522	34927	32949	34558	44015	40111	36972			0.546	0.44	0.547	0.552	0.573	0.544	0.552	0.525		51456	44368.2	63851.9	59690.2	60310.6	80909.9	72664.9	70422.9
	18786	22018	25308	30958	32114	41472	43924	38036			0.524	0.534	0.518	0.556	0.556	0.544	0.526	0.51		35851.1	41232.2	48857.1	55679.9	57759	76235.3	83505.7	74580.4
	18152	22904	24776	29594	35724	35162	42250	42040			0.52	0.534	0.534	0.544	0.54	0.544	0.526	0.522		34907.7	42891.4	46397	54400.7	66155.6	64636	80323.2	80536.4
	20850	17498	24936	26180	30436	34282	41930	39364			0.534	0.444	0.528	0.504	0.5	0.546	0.534	0.518		39044.9	39409.9	47227.3	51944.4	60872	62787.5	78520.6	75992.3
Concentration	0 mg/L	0.16 mg/L	0.8 mg/L	4 mg/L	20 mg/L	100 mg/L	300 mg/L	500 mg/L	Average (Fluorescence intensity at 0 mg/L in the without scavenger group)	Concentration	0 mg/L	0.16 mg/L	0.8 mg/L	4 mg/L	20 mg/L	100 mg/L	300 mg/L	500 mg/L
Fluorescence intensity of ROS/OD600	49491.1	40331.2	48634.5	55959.9	67008	70406.4	73812.9	72798.5	42071.2	Relative fold of ROS production	1.17637	0.958641	1.15601	1.33013	1.59273	1.67351	1.75448	1.81906
	41676	46899.6	48577.8	56167	68862.8	76217.6	81461.4	78098.3	42071.2		0.990608	1.11477	1.15466	1.33505	1.63682	1.81163	1.93628	1.85634
	51456	44368.2	63851.9	59690.2	60310.6	80909.9	72664.9	70422.9	42071.2		1.22307	1.0546	1.51771	1.41879	1.43354	1.92317	1.72719	1.6739
	35851.1	41232.2	48857.1	55679.9	57759	76235.3	83505.7	74580.4	42071.2		0.852155	0.980059	1.1613	1.32347	1.37289	1.81206	1.98487	1.77272
	34907.7	42891.4	46397	54400.7	66155.6	64636	80323.2	80536.4	42071.2		0.82973	1.0195	1.10282	1.29306	1.57247	1.53635	1.90922	1.91429
	39044.9	39409.9	47227.3	51944.4	60872	62787.5	78520.6	75992.3	42071.2		0.928069	0.936744	1.12256	1.23468	1.44688	1.49241	1.86638	1.80628
Average	42071.2
IBA-recipent	With saverage
Concentration	0 mg/L	0.16 mg/L	0.8 mg/L	4 mg/L	20 mg/L	100 mg/L	300 mg/L	500 mg/L		Concentration	0 mg/L	0.16 mg/L	0.8 mg/L	4 mg/L	20 mg/L	100 mg/L	300 mg/L	500 mg/L	Concentration	0 mg/L	0.16 mg/L	0.8 mg/L	4 mg/L	20 mg/L	100 mg/L	300 mg/L	500 mg/L
Fluorescence intensity of ROS	26531	29609	29405	30806	26627	31156	31134	30374		OD600	0.545	0.556	0.557	0.554	0.547	0.575	0.567	0.467	Fluorescence intensity of ROS/OD600	48680.7	53253.6	52791.7	55606.5	48678.2	54184.3	54910.1	65040.7
	27344	28818	29889	31063	29982	32760	31704	31416			0.545	0.566	0.544	0.548	0.594	0.555	0.568	0.545		50172.5	50915.2	54943	56684.3	50474.7	59027	55816.9	57644
	30705	29572	29473	28812	29137	31425	30700	31922			0.569	0.558	0.559	0.552	0.569	0.568	0.538	0.539		53963.1	52996.4	52724.5	52195.7	51207.4	55325.7	57063.2	59224.5
	17486	19212	20448	20512	19972	23598	27350	24404			0.506	0.524	0.526	0.528	0.542	0.536	0.532	0.63		34557.3	36664.1	38874.5	38848.5	36848.7	44026.1	51409.8	38736.5
	19346	18708	20376	20098	22264	21524	25954	23750			0.518	0.512	0.52	0.538	0.534	0.532	0.526	0.522		37347.5	36539.1	39184.6	37356.9	41692.9	40458.6	49342.2	45498.1
	18926	19292	19222	19180	20374	24176	27542	30218			0.526	0.526	0.524	0.542	0.54	0.53	0.624	0.544		35981	36676.8	36683.2	35387.5	37729.6	45615.1	44137.8	55547.8
concentration	0 mg/L	0.16 mg/L	0.8 mg/L	4 mg/L	20 mg/L	100 mg/L	300 mg/L	500 mg/L	Average (Fluorescence intensity at 0 mg/L in the without scavenger group)	concentration	0 mg/L	0.16 mg/L	0.8 mg/L	4 mg/L	20 mg/L	100 mg/L	300 mg/L	500 mg/L
Fluorescence intensity of ROS/OD600	48680.7	53253.6	52791.7	55606.5	48678.2	54184.3	54910.1	65040.7	42071.2	Relative fold of ROS production	1.1571	1.2658	1.25482	1.32172	1.15705	1.28792	1.30517	1.54597
	50172.5	50915.2	54943	56684.3	50474.7	59027	55816.9	57644	42071.2		1.19256	1.21022	1.30595	1.34734	1.19975	1.40303	1.32673	1.37016
	53963.1	52996.4	52724.5	52195.7	51207.4	55325.7	57063.2	59224.5	42071.2		1.28266	1.25969	1.25322	1.24065	1.21716	1.31505	1.35635	1.40772
	34557.3	36664.1	38874.5	38848.5	36848.7	44026.1	51409.8	38736.5	42071.2		0.821401	0.871479	0.924018	0.923399	0.875866	1.04647	1.22197	0.920738
	37347.5	36539.1	39184.6	37356.9	41692.9	40458.6	49342.2	45498.1	42071.2		0.887722	0.868506	0.931389	0.887945	0.991009	0.961672	1.17283	1.08146
	35981	36676.8	36683.2	35387.5	37729.6	45615.1	44137.8	55547.8	42071.2		0.855241	0.87178	0.871932	0.841133	0.896805	1.08424	1.04912	1.32033
IBA-donor	Without saverage									IBA-donor	With saverage
Concentration	0 mg/L	0.16 mg/L	0.8 mg/L	4 mg/L	20 mg/L	100 mg/L	300 mg/L	500 mg/L		Concentration	0 mg/L	0.16 mg/L	0.8 mg/L	4 mg/L	20 mg/L	100 mg/L	300 mg/L	500 mg/L
Relative fold of ROS production	0.978949	0.993332	1.01942	1.0445	1.09377	0.795651	0.661982	0.572046		Relative fold of ROS production	0.890737	0.91638	0.92645	0.885699	0.888714	0.892847	0.571871	0.578679
	1.00671	0.957826	1.04347	1.00884	1.06153	0.831145	0.756914	0.562368			0.849895	1.01032	0.959656	0.901063	0.834772	0.717119	0.531024	0.570249
	0.995358	0.960771	0.982313	0.977843	1.096	0.86315	0.751286	0.580251			0.937566	0.899909	1.0024	0.8828	0.776755	0.796161	0.546229	0.613103
	1.02346	0.987951	1.04723	1.06465	1.09687	0.991011	0.807724	0.742631			0.928952	0.901139	0.843325	0.883003	0.900659	0.772976	0.714192	0.729545
	0.983676	0.9544	1.05373	1.08681	1.10759	1.03196	0.781809	0.779421			1.03531	0.977353	0.92915	0.86941	0.941643	0.933079	0.635598	0.776303
	1.01185	1.00343	1.0987	1.11349	0.992905	0.99959	0.762682	0.828254			1.00538	0.929892	0.918887	0.909062	0.784356	0.802465	0.761842	0.826408
IBA-donor	without saverage
Concentration	0 mg/L	0.16 mg/L	0.8 mg/L	4 mg/L	20 mg/L	100 mg/L	300 mg/L	500 mg/L		Concentration	0 mg/L	0.16 mg/L	0.8 mg/L	4 mg/L	20 mg/L	100 mg/L	300 mg/L	500 mg/L	Concentration	0 mg/L	0.16 mg/L	0.8 mg/L	4 mg/L	20 mg/L	100 mg/L	300 mg/L	500 mg/L
Fluorescence intensity of ROS	11168	11478	11430	11967	12103	8999	7552	6554		OD600	0.233	0.236	0.229	0.234	0.226	0.231	0.233	0.234	Fluorescence intensity of ROS/OD600	47931.3	48635.6	49912.7	51141	53553.1	38956.7	32412	28008.5
	11189	11396	11853	11756	12318	9726	8635	6746			0.227	0.243	0.232	0.238	0.237	0.239	0.233	0.245		49290.7	46897.1	51090.5	49395	51974.7	40694.6	37060.1	27534.7
	11209	11384	11014	10916	12396	10016	8534	6648			0.23	0.242	0.229	0.228	0.231	0.237	0.232	0.234		48734.8	47041.3	48096.1	47877.2	53662.3	42261.6	36784.5	28410.3
	10874	10400	11024	11468	11278	11063	9096	7963			0.217	0.215	0.215	0.22	0.21	0.228	0.23	0.219		50110.6	48372.1	51274.4	52127.3	53704.8	48521.9	39547.8	36360.7
	10355	10187	11144	11281	12039	11217	8919	8243			0.215	0.218	0.216	0.212	0.222	0.222	0.233	0.216		48162.8	46729.4	51592.6	53212.3	54229.7	50527	38279	38162
	10602	10563	11781	11667	10598	10963	8178	8800			0.214	0.215	0.219	0.214	0.218	0.224	0.219	0.217		49542.1	49130.2	53794.5	54518.7	48614.7	48942	37342.5	40553
Concentration	0 mg/L	0.16 mg/L	0.8 mg/L	4 mg/L	20 mg/L	100 mg/L	300 mg/L	500 mg/L	Average (Fluorescence intensity at 0 mg/L in the without scavenger group)	Concentration	0 mg/L	0.16 mg/L	0.8 mg/L	4 mg/L	20 mg/L	100 mg/L	300 mg/L	500 mg/L
Fluorescence intensity of ROS/OD600	47931.3	48635.6	49912.7	51141	53553.1	38956.7	32412	28008.5	48962.1	Relative fold of ROS production	0.978949	0.993332	1.01942	1.0445	1.09377	0.795651	0.661982	0.572046
	49290.7	46897.1	51090.5	49395	51974.7	40694.6	37060.1	27534.7	48962.1		1.00671	0.957826	1.04347	1.00884	1.06153	0.831145	0.756914	0.562368
	48734.8	47041.3	48096.1	47877.2	53662.3	42261.6	36784.5	28410.3	48962.1		0.995358	0.960771	0.982313	0.977843	1.096	0.86315	0.751286	0.580251
	50110.6	48372.1	51274.4	52127.3	53704.8	48521.9	39547.8	36360.7	48962.1		1.02346	0.987951	1.04723	1.06465	1.09687	0.991011	0.807724	0.742631
	48162.8	46729.4	51592.6	53212.3	54229.7	50527	38279	38162	48962.1		0.983676	0.9544	1.05373	1.08681	1.10759	1.03196	0.781809	0.779421
	49542.1	49130.2	53794.5	54518.7	48614.7	48942	37342.5	40553	48962.1		1.01185	1.00343	1.0987	1.11349	0.992905	0.99959	0.762682	0.828254
Average	48962.1
IBA-donor	with saverage
Concentration	0 mg/L	0.16 mg/L	0.8 mg/L	4 mg/L	20 mg/L	100 mg/L	300 mg/L	500 mg/L		Concentration	0 mg/L	0.16 mg/L	0.8 mg/L	4 mg/L	20 mg/L	100 mg/L	300 mg/L	500 mg/L	Concentration	0 mg/L	0.16 mg/L	0.8 mg/L	4 mg/L	20 mg/L	100 mg/L	300 mg/L	500 mg/L
Fluorescence intensity of ROS	9900	10185	10433	9844	9834	9530	6496	5950		OD600	0.227	0.227	0.23	0.229	0.226	0.218	0.232	0.21	Fluorescence intensity of ROS/OD600	43612.3	44867.8	45360.9	43365.6	43513.3	43715.6	28000	28333.3
	9238	11328	10619	10103	8951	7549	6006	5975			0.222	0.229	0.226	0.231	0.219	0.215	0.231	0.214		41612.6	49467.2	46986.7	44117.9	40872.1	35111.6	26000	27920.6
	10650	10046	11092	9855	8443	8498	6071	6394			0.232	0.228	0.226	0.229	0.222	0.218	0.227	0.213		45905.2	44061.4	49079.6	43223.7	38031.5	38981.7	26744.5	30018.8
	9597	9795	9084	9252	9437	8137	7728	8930			0.211	0.222	0.22	0.214	0.214	0.215	0.221	0.25		45483.4	44121.6	41290.9	43233.6	44098.1	37846.5	34968.3	35720
	11152	10432	9872	9067	9682	9731	7251	8096			0.22	0.218	0.217	0.213	0.21	0.213	0.233	0.213		50690.9	47853.2	45493.1	42568.1	46104.8	45685.4	31120.2	38009.4
	10485	10062	9583	9347	8372	8526	8169	8659			0.213	0.221	0.213	0.21	0.218	0.217	0.219	0.214		49225.4	45529.4	44990.6	44509.5	38403.7	39290.3	37301.4	40462.6
concentration	0 mg/L	0.16 mg/L	0.8 mg/L	4 mg/L	20 mg/L	100 mg/L	300 mg/L	500 mg/L	Average (Fluorescence intensity at 0 mg/L in the without scavenger group)	concentration	0 mg/L	0.16 mg/L	0.8 mg/L	4 mg/L	20 mg/L	100 mg/L	300 mg/L	500 mg/L
Fluorescence intensity of ROS/OD600	43612.3	44867.8	45360.9	43365.6	43513.3	43715.6	28000	28333.3	48962.1	Relative fold of ROS production	0.890737	0.91638	0.92645	0.885699	0.888714	0.892847	0.571871	0.578679
	41612.6	49467.2	46986.7	44117.9	40872.1	35111.6	26000	27920.6	48962.1		0.849895	1.01032	0.959656	0.901063	0.834772	0.717119	0.531024	0.570249
	45905.2	44061.4	49079.6	43223.7	38031.5	38981.7	26744.5	30018.8	48962.1		0.937566	0.899909	1.0024	0.8828	0.776755	0.796161	0.546229	0.613103
	45483.4	44121.6	41290.9	43233.6	44098.1	37846.5	34968.3	35720	48962.1		0.928952	0.901139	0.843325	0.883003	0.900659	0.772976	0.714192	0.729545
	50690.9	47853.2	45493.1	42568.1	46104.8	45685.4	31120.2	38009.4	48962.1		1.03531	0.977353	0.92915	0.86941	0.941643	0.933079	0.635598	0.776303
	49225.4	45529.4	44990.6	44509.5	38403.7	39290.3	37301.4	40462.6	48962.1		1.00538	0.929892	0.918887	0.909062	0.784356	0.802465	0.761842	0.826408
DS-recipent	Without saverage										With saverage
Concentration	0 mg/L	0.16 mg/L	0.8 mg/L	4 mg/L	20 mg/L	100 mg/L	300 mg/L	500 mg/L			Concentration	0 mg/L	0.16 mg/L	0.8 mg/L	4 mg/L	20 mg/L	100 mg/L	300 mg/L	500 mg/L
Relative fold of ROS production	1.02359	0.936291	1.03464	1.04953	1.17937	1.28415	1.35784	1.40699			Relative fold of ROS production	0.752629	1.0159	0.770834	0.90793	1.1174	1.00277	0.982692	1.02407
	1.03283	0.986067	1.01132	1.15688	1.29814	1.2034	1.26661	1.41936				0.727552	0.982702	0.94857	0.906142	1.18026	1.14639	1.12956	1.04023
	0.949229	1.0851	1.07096	1.18635	1.14813	1.2449	1.38334	1.45971				1.11726	1.06463	0.848922	0.943325	1.00807	1.07216	1.09424	1.03946
	0.984355	0.956958	1.01528	1.05449	1.3487	1.58223	1.48619	1.52124				1.16433	0.87946	1.1188	1.10293	1.24234	1.25071	1.02024	1.5328
	0.977518	1.01709	0.959332	1.03082	1.25852	1.38607	1.61237	1.64872				1.07474	1.00489	1.12304	0.981741	1.12725	1.29987	1.41623	0.941329
	1.03247	0.936415	1.03604	1.08219	1.41342	1.34135	1.60129	1.70508				1.01009	1.19885	1.12812	1.01838	1.17594	1.14374	1.15916	1.17024
DS-recipent	without saverage
Concentration	0 mg/L	0.16 mg/L	0.8 mg/L	4 mg/L	20 mg/L	100 mg/L	300 mg/L	500 mg/L		Concentration	0 mg/L	0.16 mg/L	0.8 mg/L	4 mg/L	20 mg/L	100 mg/L	300 mg/L	500 mg/L	Concentration	0 mg/L	0.16 mg/L	0.8 mg/L	4 mg/L	20 mg/L	100 mg/L	300 mg/L	500 mg/L
Fluorescence intensity of ROS	18596	17168	18890	18864	21426	22896	24760	26654		OD600	0.538	0.543	0.533	0.525	0.538	0.528	0.54	0.561	Fluorescence intensity of ROS/OD600	34565.1	31616.9	35440.9	35931.4	39825.3	43363.6	45851.9	47511.6
	18136	18114	20744	18400	24066	20928	22626	27176			0.52	0.544	0.531	0.536	0.549	0.515	0.529	0.567		34876.9	33297.8	39065.9	34328.4	43836.1	40636.9	42771.3	47929.5
	17854	18724	20952	19128	20936	21944	24758	27012			0.557	0.511	0.523	0.535	0.54	0.522	0.53	0.548		32053.9	36641.9	40061.2	35753.3	38770.4	42038.3	46713.2	49292
	18282	18064	18822	20368	25322	27890	28054	29332			0.55	0.559	0.549	0.572	0.556	0.522	0.559	0.571		33240	32314.8	34284.2	35608.4	45543.2	53429.1	50186	51369.5
	18122	18890	18206	19876	21844	24760	28748	31122			0.549	0.55	0.562	0.571	0.514	0.529	0.528	0.559		33009.1	34345.5	32395	34809.1	42498.1	46805.3	54447	55674.4
	19350	17360	19102	20026	25678	24550	29686	29998			0.555	0.549	0.546	0.548	0.538	0.542	0.549	0.521		34864.9	31621.1	34985.3	36543.8	47728.6	45295.2	54072.9	57577.7
concentration	0 mg/L	0.16 mg/L	0.8 mg/L	4 mg/L	20 mg/L	100 mg/L	300 mg/L	500 mg/L	Average (Fluorescence intensity at 0 mg/L in the without scavenger group)	Concentration	0 mg/L	0.16 mg/L	0.8 mg/L	4 mg/L	20 mg/L	100 mg/L	300 mg/L	500 mg/L
Fluorescence intensity of ROS/OD600	34565.1	31616.9	35440.9	35931.4	39825.3	43363.6	45851.9	47511.6	33768.3	Relative fold of ROS production	1.02359	0.936291	1.03464	1.04953	1.17937	1.28415	1.35784	1.40699
	34876.9	33297.8	39065.9	34328.4	43836.1	40636.9	42771.3	47929.5	33768.3		1.03283	0.986067	1.01132	1.15688	1.29814	1.2034	1.26661	1.41936
	32053.9	36641.9	40061.2	35753.3	38770.4	42038.3	46713.2	49292	33768.3		0.949229	1.0851	1.07096	1.18635	1.14813	1.2449	1.38334	1.45971
	33240	32314.8	34284.2	35608.4	45543.2	53429.1	50186	51369.5	33768.3		0.984355	0.956958	1.01528	1.05449	1.3487	1.58223	1.48619	1.52124
	33009.1	34345.5	32395	34809.1	42498.1	46805.3	54447	55674.4	33768.3		0.977518	1.01709	0.959332	1.03082	1.25852	1.38607	1.61237	1.64872
	34864.9	31621.1	34985.3	36543.8	47728.6	45295.2	54072.9	57577.7	33768.3		1.03247	0.936415	1.03604	1.08219	1.41342	1.34135	1.60129	1.70508
Average	33768.3
DS-recipent	with saverage
Concentration	0 mg/L	0.16 mg/L	0.8 mg/L	4 mg/L	20 mg/L	100 mg/L	300 mg/L	500 mg/L		Concentration	0 mg/L	0.16 mg/L	0.8 mg/L	4 mg/L	20 mg/L	100 mg/L	300 mg/L	500 mg/L	Concentration	0 mg/L	0.16 mg/L	0.8 mg/L	4 mg/L	20 mg/L	100 mg/L	300 mg/L	500 mg/L
Fluorescence intensity of ROS	12860	20000	14004	16556	20036	18150	18052	19400		OD600	0.506	0.583	0.538	0.54	0.531	0.536	0.544	0.561	Fluorescence intensity of ROS/OD600	25415	34305.3	26029.7	30659.3	37732.6	33861.9	33183.8	34581.1
	12972	19280	22294	16554	21482	20672	20750	18828			0.528	0.581	0.696	0.541	0.539	0.534	0.544	0.536		24568.2	33184.2	32031.6	30598.9	39855.3	38711.6	38143.4	35126.9
	23014	20384	15652	17074	18314	19080	19436	20920			0.61	0.567	0.546	0.536	0.538	0.527	0.526	0.596		37727.9	35950.6	28666.7	31854.5	34040.9	36204.9	36950.6	35100.7
	21664	13958	18622	21478	22254	22342	18604	25880			0.551	0.47	0.5	0.534	0.54	0.529	0.54	0.5		39317.6	29697.9	37244	40221	41211.1	42234.4	34451.9	51760
	19380	17306	18134	19954	18614	21640	23864	16720			0.534	0.51	0.547	0.538	0.489	0.493	0.499	0.526		36292.1	33933.3	33151.7	37089.2	38065.4	43894.5	47823.6	31787.1
	18760	21618	18914	17094	21046	19620	21646	21932			0.55	0.534	0.55	0.504	0.53	0.508	0.553	0.555		34109.1	40483.1	34389.1	33916.7	39709.4	38622	39142.9	39517.1
Concentration	0 mg/L	0.16 mg/L	0.8 mg/L	4 mg/L	20 mg/L	100 mg/L	300 mg/L	500 mg/L	Average (Fluorescence intensity at 0 mg/L in the without scavenger group)	Concentration	0 mg/L	0.16 mg/L	0.8 mg/L	4 mg/L	20 mg/L	100 mg/L	300 mg/L	500 mg/L
Fluorescence intensity of ROS/OD600	25415	34305.3	26029.7	30659.3	37732.6	33861.9	33183.8	34581.1	33768.3	Relative fold of ROS production	0.752629	1.0159	0.770834	0.90793	1.1174	1.00277	0.982692	1.02407
	24568.2	33184.2	32031.6	30598.9	39855.3	38711.6	38143.4	35126.9	33768.3		0.727552	0.982702	0.94857	0.906142	1.18026	1.14639	1.12956	1.04023
	37727.9	35950.6	28666.7	31854.5	34040.9	36204.9	36950.6	35100.7	33768.3		1.11726	1.06463	0.848922	0.943325	1.00807	1.07216	1.09424	1.03946
	39317.6	29697.9	37244	40221	41211.1	42234.4	34451.9	51760	33768.3		1.16433	0.87946	1.1188	1.10293	1.24234	1.25071	1.02024	1.5328
	36292.1	33933.3	33151.7	37089.2	38065.4	43894.5	47823.6	31787.1	33768.3		1.07474	1.00489	1.12304	0.981741	1.12725	1.29987	1.41623	0.941329
	34109.1	40483.1	34389.1	33916.7	39709.4	38622	39142.9	39517.1	33768.3		1.01009	1.19885	1.12812	1.01838	1.17594	1.14374	1.15916	1.17024
DS-donor	without saverage										with saverage
Concentration	0 mg/L	0.16 mg/L	0.8 mg/L	4 mg/L	20 mg/L	100 mg/L	300 mg/L	500 mg/L		Concentration	0 mg/L	0.16 mg/L	0.8 mg/L	4 mg/L	20 mg/L	100 mg/L	300 mg/L	500 mg/L
Relative fold of ROS production	1.06763	1.06607	1.00786	1.1343	1.1463	1.2321	1.21749	1.2719		Relative fold of ROS production	0.986396	0.967246	0.932707	0.94032	1.03823	1.05537	1.10527	1.09959
	1.05528	1.10999	1.13272	1.13727	1.12633	1.29365	1.20716	1.31275			1.03633	0.915232	0.927417	1.00678	1.11266	1.03863	1.10332	1.21854
	1.01709	1.00094	1.0872	1.09732	1.16118	1.31503	1.23998	1.30404			0.977561	1.00932	0.936927	0.885968	1.02617	1.04243	1.14542	1.11718
	0.923317	1.14419	1.03567	1.03554	1.08606	1.08912	1.22634	1.30248			0.881632	0.881632	0.869456	0.868421	0.929531	0.973232	0.850029	0.864264
	0.982937	1.02245	1.0569	1.02017	1.04938	1.21006	1.21216	1.24846			0.893262	0.893262	0.885735	0.894112	0.988548	0.979009	0.896108	0.883155
	0.95375	1.03885	1.02091	1.03039	1.1115	1.20393	1.27332	1.22098			0.899142	0.899142	0.839534	0.878664	0.977041	0.89909	0.822608	0.876095
DS-donor	without saverage
Concentration	0 mg/L	0.16 mg/L	0.8 mg/L	4 mg/L	20 mg/L	100 mg/L	300 mg/L	500 mg/L		Concentration	0 mg/L	0.16 mg/L	0.8 mg/L	4 mg/L	20 mg/L	100 mg/L	300 mg/L	500 mg/L	Concentration	0 mg/L	0.16 mg/L	0.8 mg/L	4 mg/L	20 mg/L	100 mg/L	300 mg/L	500 mg/L
Fluorescence intensity of ROS	18798	22772	20875	21188	22001	20570	25590	26848		OD600	0.401	0.392	0.397	0.403	0.399	0.372	0.411	0.406	Fluorescence intensity of ROS/OD600	46877.8	58091.8	52581.9	52575.7	55140.4	55295.7	62262.8	66128.1
	18864	20920	21464	21236	20672	25373	25971	25481			0.378	0.403	0.4	0.41	0.388	0.413	0.422	0.402		49904.8	51910.7	53660	51795.1	53278.4	61435.8	61542.7	63385.6
	19466	21783	21044	20978	21952	25000	26635	25478			0.402	0.413	0.406	0.401	0.389	0.409	0.412	0.411		48422.9	52743.3	51832.5	52314.2	56431.9	61124.7	64648.1	61990.3
	22224	23274	20468	24418	25142	27274	27816	28930			0.41	0.43	0.4	0.424	0.432	0.436	0.45	0.448		54204.9	54125.6	51170	57589.6	58199.1	62555	61813.3	64575.9
	22824	24120	24384	24482	24704	29162	27580	28926			0.426	0.428	0.424	0.424	0.432	0.444	0.45	0.434		53577.5	56355.1	57509.4	57740.6	57185.2	65680.2	61288.9	66649.8
	20862	20734	22852	23622	25940	27908	27952	28072			0.404	0.408	0.414	0.424	0.44	0.418	0.444	0.424		51638.6	50818.6	55198.1	55712.3	58954.5	66765.6	62955	66207.5
Concentration	0 mg/L	0.16 mg/L	0.8 mg/L	4 mg/L	20 mg/L	100 mg/L	300 mg/L	500 mg/L	Average (Fluorescence intensity at 0 mg/L in the without scavenger group)	Concentration	0 mg/L	0.16 mg/L	0.8 mg/L	4 mg/L	20 mg/L	100 mg/L	300 mg/L	500 mg/L
Fluorescence intensity of ROS/OD600	46877.8	58091.8	52581.9	52575.7	55140.4	55295.7	62262.8	66128.1	50771.1	Relative fold of ROS production	1.06763	1.06607	1.00786	1.1343	1.1463	1.2321	1.21749	1.2719
	49904.8	51910.7	53660	51795.1	53278.4	61435.8	61542.7	63385.6	50771.1		1.05528	1.10999	1.13272	1.13727	1.12633	1.29365	1.20716	1.31275
	48422.9	52743.3	51832.5	52314.2	56431.9	61124.7	64648.1	61990.3	50771.1		1.01709	1.00094	1.0872	1.09732	1.16118	1.31503	1.23998	1.30404
	54204.9	54125.6	51170	57589.6	58199.1	62555	61813.3	64575.9	50771.1		0.923317	1.14419	1.03567	1.03554	1.08606	1.08912	1.22634	1.30248
	53577.5	56355.1	57509.4	57740.6	57185.2	65680.2	61288.9	66649.8	50771.1		0.982937	1.02245	1.0569	1.02017	1.04938	1.21006	1.21216	1.24846
	51638.6	50818.6	55198.1	55712.3	58954.5	66765.6	62955	66207.5	50771.1		0.95375	1.03885	1.02091	1.03039	1.1115	1.20393	1.27332	1.22098
Average	50771.1
DS-donor	with saverage
Concentration	0 mg/L	0.16 mg/L	0.8 mg/L	4 mg/L	20 mg/L	100 mg/L	300 mg/L	500 mg/L		Concentration	0 mg/L	0.16 mg/L	0.8 mg/L	4 mg/L	20 mg/L	100 mg/L	300 mg/L	500 mg/L	Concentration	0 mg/L	0.16 mg/L	0.8 mg/L	4 mg/L	20 mg/L	100 mg/L	300 mg/L	500 mg/L
Fluorescence intensity of ROS	17636	17697	17569	17989	18311	20506	17608	17859		OD600	0.394	0.403	0.398	0.408	0.388	0.415	0.408	0.407	Fluorescence intensity of ROS/OD600	44761.4	43913.2	44143.2	44090.7	47193.3	49412	43156.9	43879.6
	17143	17301	17808	18158	20377	20578	18881	18070			0.378	0.4	0.396	0.4	0.406	0.414	0.415	0.403		45351.9	43252.5	44969.7	45395	50189.7	49705.3	45496.4	44838.7
	17758	18289	16666	17532	20239	19309	17040	18059			0.389	0.411	0.391	0.393	0.408	0.423	0.408	0.406		45650.4	44498.8	42624	44610.7	49605.4	45647.8	41764.7	44480.3
	19932	21804	20836	21388	21612	24112	24242	24564			0.398	0.444	0.44	0.448	0.41	0.45	0.432	0.44		50080.4	49108.1	47354.5	47741.1	52712.2	53582.2	56115.7	55827.3
	21362	19888	20812	21264	24630	24046	26552	27840			0.406	0.428	0.442	0.416	0.436	0.456	0.474	0.45		52615.8	46467.3	47086	51115.4	56490.8	52732.5	56016.9	61866.7
	19952	22650	20740	19522	23028	24134	26402	24730			0.402	0.442	0.436	0.434	0.442	0.456	0.454	0.436		49631.8	51244.3	47568.8	44981.6	52099.5	52925.4	58154.2	56720.2
Concentration	0 mg/L	0.16 mg/L	0.8 mg/L	4 mg/L	20 mg/L	100 mg/L	300 mg/L	500 mg/L	Average (Fluorescence intensity at 0 mg/L in the without scavenger group)	Concentration	0 mg/L	0.16 mg/L	0.8 mg/L	4 mg/L	20 mg/L	100 mg/L	300 mg/L	500 mg/L
Fluorescence intensity of ROS/OD600	44761.4	43913.2	44143.2	44090.7	47193.3	49412	43156.9	43879.6	50771.1	Relative fold of ROS production	0.986396	0.967246	0.932707	0.94032	1.03823	1.05537	1.10527	1.09959
	45351.9	43252.5	44969.7	45395	50189.7	49705.3	45496.4	44838.7	50771.1		1.03633	0.915232	0.927417	1.00678	1.11266	1.03863	1.10332	1.21854
	45650.4	44498.8	42624	44610.7	49605.4	45647.8	41764.7	44480.3	50771.1		0.977561	1.00932	0.936927	0.885968	1.02617	1.04243	1.14542	1.11718
	50080.4	49108.1	47354.5	47741.1	52712.2	53582.2	56115.7	55827.3	50771.1		0.881632	0.881632	0.869456	0.868421	0.929531	0.973232	0.850029	0.864264
	52615.8	46467.3	47086	51115.4	56490.8	52732.5	56016.9	61866.7	50771.1		0.893262	0.893262	0.885735	0.894112	0.988548	0.979009	0.896108	0.883155
	49631.8	51244.3	47568.8	44981.6	52099.5	52925.4	58154.2	56720.2	50771.1		0.899142	0.899142	0.839534	0.878664	0.977041	0.89909	0.822608	0.876095

[truncated: 2 more sheets: Supplementary Table4, Sheet1]
